# Supplementary material for: Oral microbial communities in 5-year-old children with versus without dental caries
Source: BMC Oral Health. 2023 Jun 16;23:400. doi: 10.1186/s12903-023-03055-2 (PMC10276436; doi:10.1186/s12903-023-03055-2)
Supplement: Supplementary file 1 — Additional file 1: Appendix 1. A total of 10980 operational taxonomic unitsidentified by analysis of 97 percent of qualified sequences. [file 12903_2023_3055_MOESM1_ESM.xls]

## Sheet: Sheet1
#OTUID	AHDB	AHPB	ANDB	ANPB	BHDB	BHPB	BNDB	BNPB	CHDB	CHPB	CNDB	CNPB	DHDB	DHPB	DNDB	DNPB	EHDB	EHPB	ENDB	ENPB	FHDB	FHPB	FNDB	FNPB	GHDB	GHPB	GNDB	GNPB	HHDB	HHPB	HNDB	HNPB	IHDB	IHPB	INDB	INPB	Kingdom	Phylum	Class	Order	Family	Genus	Species
OTU1	6802	6665	13661	9459	11610	7335	10877	7782	5699	618	10546	8205	5994	10493	6352	9579	6769	5849	5047	7128	4893	9212	6210	3839	3945	3102	5245	4929	4836	5065	6086	2939	6036	4789	6304	4671	k__Bacteria	p__Firmicutes	c__Bacilli	o__Lactobacillales	f__Streptococcaceae	g__Streptococcus	s__uncultured_bacterium_g_Streptococcus
OTU10	939	682	2181	775	1111	1021	175	490	479	49	893	732	3305	129	351	50	171	540	228	282	440	145	1599	115	72	747	481	2847	680	1169	462	6002	124	640	383	1137	k__Bacteria	p__Fusobacteria	c__Fusobacteriia	o__Fusobacteriales	f__Leptotrichiaceae	g__Leptotrichia	s__uncultured_bacterium_g_Leptotrichia
OTU100	120	17	1	60	223	29	38	25	61	0	9	11	12	4	33	18	4	110	12	37	300	16	60	16	6	84	8	264	20	47	14	25	16	9	20	88	k__Bacteria	p__Bacteroidetes	c__Bacteroidia	o__Flavobacteriales	f__Flavobacteriaceae	g__Capnocytophaga	s__Capnocytophaga_sp
OTU10047	1	6	7	20	25	2	5	12	36	0	0	11	2	1	6	5	0	0	0	3	1	1	1	0	0	2	3	2	0	0	0	0	1	0	3	6	k__Bacteria	p__Fusobacteria	c__Fusobacteriia	o__Fusobacteriales	f__Leptotrichiaceae	g__Leptotrichia	s__uncultured_bacterium_g_Leptotrichia
OTU101	1	1	0	64	12	0	35	1	0	2	422	1	1	2	6	4	0	22	0	80	1	8	13	0	0	7	42	9	3	8	34	0	159	1	1	1	k__Bacteria	p__Bacteroidetes	c__Bacteroidia	o__Flavobacteriales	f__Flavobacteriaceae	g__Capnocytophaga	s__Capnocytophaga_sp
OTU102	2	0	0	0	0	0	1	1	2	64	7	10	0	0	0	0	26	32	11	10	179	117	4	9	27	22	14	26	215	828	17	13	38	20	166	27	k__Bacteria	p__Firmicutes	c__Negativicutes	o__Selenomonadales	f__Veillonellaceae	g__Megamonas	s__uncultured_bacterium_g_Megamonas
OTU103	0	1	0	0	395	0	24	0	1	3	0	1	3	1	0	20	0	1	9	4	0	12	0	0	0	13	0	2	0	4	0	0	0	0	0	0	k__Bacteria	p__Bacteroidetes	c__Bacteroidia	o__Flavobacteriales	f__Weeksellaceae	g__Bergeyella	s__uncultured_bacterium_g_Bergeyella
OTU104	17	107	21	24	15	82	9	35	97	4	14	57	3	15	50	14	119	46	24	15	268	18	48	171	55	38	7	49	116	114	31	184	94	113	251	98	k__Bacteria	p__Bacteroidetes	c__Bacteroidia	o__Bacteroidales	f__Prevotellaceae	g__Prevotella	s__Prevotella_sp
OTU105	9	1	4	2	4	0	24	2	1	1498	2	6	0	0	4	2	0	1	0	1	3	0	0	1	0	0	0	0	6	0	2	1	1	1	0	0	k__Bacteria	p__Bacteroidetes	c__Bacteroidia	o__Bacteroidales	f__Muribaculaceae	g__uncultured_bacterium_f_Muribaculaceae	s__uncultured_bacterium_f_Muribaculaceae
OTU106	0	0	8	1	5	20	0	18	1	1	1	2	76	12	39	10	134	59	41	4	66	9	35	58	18	41	14	24	76	91	25	106	13	4	163	9	k__Bacteria	p__Firmicutes	c__Negativicutes	o__Selenomonadales	f__Veillonellaceae	g__Selenomonas	s__uncultured_bacterium_g_Selenomonas
OTU107	0	0	1	1	0	2	5	1	3	86	20	37	0	0	0	3	149	55	40	27	208	321	5	12	39	39	51	44	318	1733	73	44	45	32	649	70	k__Bacteria	p__Bacteroidetes	c__Bacteroidia	o__Bacteroidales	f__Prevotellaceae	g__Prevotella_9	s__uncultured_bacterium_g_Prevotella_9
OTU108	5	5	1004	83	3	52	16	5	453	4	57	0	3	352	23	25	5	11	3	369	13	110	119	2	1	75	31	14	8	60	45	1	1	102	6	2	k__Bacteria	p__Fusobacteria	c__Fusobacteriia	o__Fusobacteriales	f__Leptotrichiaceae	g__Leptotrichia	s__uncultured_bacterium_g_Leptotrichia
OTU109	64	143	147	242	395	78	116	213	206	2	44	319	34	34	86	58	3	43	23	249	227	215	69	11	35	128	12	112	107	62	20	51	145	83	53	177	k__Bacteria	p__Bacteroidetes	c__Bacteroidia	o__Bacteroidales	f__Porphyromonadaceae	g__Porphyromonas	s__Porphyromonas_catoniae
OTU1099	0	1	0	0	0	0	4	0	0	236	0	4	0	0	0	0	0	0	1	0	0	0	0	0	0	0	1	0	0	0	0	0	0	0	1	0	k__Bacteria	p__Firmicutes	c__Clostridia	o__Clostridiales	f__Lachnospiraceae	g__uncultured_bacterium_f_Lachnospiraceae	s__uncultured_bacterium_f_Lachnospiraceae
OTU11	635	796	1318	4085	1629	2461	6108	532	838	60	1853	821	584	733	1126	649	1427	327	2532	2114	447	2480	1901	1948	1758	2118	4156	855	419	912	851	524	3567	489	942	1087	k__Bacteria	p__Bacteroidetes	c__Bacteroidia	o__Bacteroidales	f__Porphyromonadaceae	g__Porphyromonas	s__uncultured_bacterium_g_Porphyromonas
OTU110	2	23	0	0	0	15	0	2	344	1	2	3	2	3	0	1	0	0	0	0	4	0	0	0	0	0	0	1	2	1	0	0	1	61	0	92	k__Bacteria	p__Actinobacteria	c__Actinobacteria	o__Actinomycetales	f__Actinomycetaceae	g__Actinomyces	s__Actinomyces_sp
OTU111	28	102	40	1	19	21	0	12	39	2	1	79	7	5	1	11	4	38	4	18	48	12	16	6	7	25	0	2	5	22	12	25	9	57	12	145	k__Bacteria	p__Actinobacteria	c__Actinobacteria	o__Actinomycetales	f__Actinomycetaceae	g__Actinomyces	s__Actinomyces_gerencseriae_DSM_6844
OTU112	54	55	0	0	1	37	1	0	60	0	2	25	1	3	0	3	9	27	2	2	299	5	9	95	1	81	3	8	21	32	22	0	31	2	4	1	k__Bacteria	p__Patescibacteria	c__Saccharimonadia	o__Saccharimonadales	f__Candidatus_Saccharibacteria_bacterium_UB2523	g__uncultured_bacterium_f_Candidatus_Saccharibacteria_bacterium_UB2523	s__uncultured_bacterium_f_Candidatus_Saccharibacteria_bacterium_UB2523
OTU113	151	75	11	0	0	5	0	0	68	0	11	14	2	6	6	12	0	11	0	1	15	1	0	1	2	32	0	0	1	4	4	13	7	24	2	50	k__Bacteria	p__Actinobacteria	c__Actinobacteria	o__Bifidobacteriales	f__Bifidobacteriaceae	g__Scardovia	s__uncultured_bacterium_g_Scardovia
OTU1139	0	0	0	2	0	1	28	12	0	0	0	0	1	0	24	9	0	39	0	5	0	8	0	0	11	5	0	0	19	7	12	0	1	0	1	1	k__Bacteria	p__Proteobacteria	c__Gammaproteobacteria	o__Betaproteobacteriales	f__Burkholderiaceae	g__uncultured_bacterium_f_Burkholderiaceae	s__uncultured_bacterium_f_Burkholderiaceae
OTU114	3	0	0	1	0	0	2	0	3	4	8	13	0	1	0	4	43	192	19	92	10	51	51	53	31	24	48	103	44	28	53	86	34	21	57	102	k__Bacteria	p__Firmicutes	c__Clostridia	o__Clostridiales	f__Clostridiaceae_1	g__Clostridium_sensu_stricto_1	s__swine_fecal_bacterium_SD-Pec10
OTU115	58	20	18	22	62	31	12	5	64	1	40	107	3	14	18	9	45	11	2	25	98	12	60	5	9	57	24	34	18	61	8	27	51	13	209	99	k__Bacteria	p__Bacteroidetes	c__Bacteroidia	o__Bacteroidales	f__Tannerellaceae	g__Tannerella	s__uncultured_bacterium_g_Tannerella
OTU116	30	187	2	1	3	0	3	0	114	14	4	10	1	4	1	2	4	25	3	0	11	1	0	0	2	9	3	1	16	53	8	2	121	9	15	3	k__Bacteria	p__Actinobacteria	c__Actinobacteria	o__Bifidobacteriales	f__Bifidobacteriaceae	g__Bifidobacterium	s__Bifidobacterium_dentium
OTU117	1	1	49	23	35	17	31	35	23	2	6	19	6	5	0	6	0	4	4	23	19	18	8	0	0	60	10	11	8	19	5	0	3	5	3	2	k__Bacteria	p__Fusobacteria	c__Fusobacteriia	o__Fusobacteriales	f__Leptotrichiaceae	g__Leptotrichia	s__Leptotrichia_goodfellowii_DSM_19756
OTU118	16	17	0	10	456	3	32	22	4	2	52	67	2	8	11	31	3	68	14	53	342	28	8	13	45	34	3	60	62	38	19	43	7	4	3	48	k__Bacteria	p__Proteobacteria	c__Gammaproteobacteria	o__Betaproteobacteriales	f__Burkholderiaceae	g__uncultured_bacterium_f_Burkholderiaceae	s__uncultured_bacterium_f_Burkholderiaceae
OTU119	4	0	0	1	0	1	6	1	5	66	23	14	2	1	0	2	13	7	4	4	37	41	1	0	17	12	4	7	69	317	7	9	7	7	90	10	k__Bacteria	p__Bacteroidetes	c__Bacteroidia	o__Bacteroidales	f__Bacteroidaceae	g__Bacteroides	s__Bacteroides_coprocola_DSM_17136
OTU12	109	326	55	182	102	101	60	271	116	4	200	400	43	146	207	1374	172	448	245	83	286	229	399	196	224	680	748	816	268	1038	1026	127	183	106	2638	1067	k__Bacteria	p__Patescibacteria	c__Saccharimonadia	o__Saccharimonadales	f__Saccharimonadaceae	g__uncultured_bacterium_f_Saccharimonadaceae	s__uncultured_bacterium_f_Saccharimonadaceae
OTU120	31	2	8	2	4	5	13	4	2	743	38	48	0	3	2	6	0	2	3	1	0	0	0	0	3	4	1	0	1	0	0	0	0	0	0	1	k__Bacteria	p__Proteobacteria	c__Deltaproteobacteria	o__Desulfovibrionales	f__Desulfovibrionaceae	g__Desulfovibrio	s__uncultured_bacterium_g_Desulfovibrio
OTU121	81	262	335	137	94	180	98	99	294	12	101	285	26	45	8	70	4	18	10	26	65	12	136	5	10	178	9	217	49	74	18	7	397	126	6	157	k__Bacteria	p__Bacteroidetes	c__Bacteroidia	o__Bacteroidales	f__Prevotellaceae	g__Prevotella	s__Prevotella_oris
OTU122	64	46	27	20	77	29	1	32	483	6	1	29	2	13	8	19	2	45	4	0	199	0	0	35	2	49	0	155	13	28	18	1	85	4	1	63	k__Bacteria	p__Bacteroidetes	c__Bacteroidia	o__Bacteroidales	f__Prevotellaceae	g__Prevotella_7	s__Prevotella_denticola
OTU123	78	6	7	29	50	17	15	46	66	1	41	39	4	34	41	9	9	19	3	1	7	3	3	1	3	32	1	12	4	23	2	18	8	26	12	8	k__Bacteria	p__Actinobacteria	c__Actinobacteria	o__Propionibacteriales	f__Propionibacteriaceae	g__Pseudopropionibacterium	s__uncultured_bacterium_g_Pseudopropionibacterium
OTU124	10	0	2	0	1	1	3	1	1	55	12	20	0	1	0	2	0	9	1	1	3	0	2	0	1	0	1	2	0	0	1	3	1	1	0	0	k__Bacteria	p__Bacteroidetes	c__Bacteroidia	o__Bacteroidales	f__Muribaculaceae	g__uncultured_bacterium_f_Muribaculaceae	s__uncultured_bacterium_f_Muribaculaceae
OTU125	19	1	9	26	61	15	16	4	16	1	28	26	2	7	7	3	28	25	5	94	82	72	83	12	6	35	184	48	18	34	9	15	103	8	15	22	k__Bacteria	p__Firmicutes	c__Clostridia	o__Clostridiales	f__Lachnospiraceae	g__Johnsonella	s__uncultured_bacterium_g_Johnsonella
OTU126	0	0	1	0	0	27	0	0	0	0	0	2	1	3	1	1	38	21	15	28	14	36	15	69	16	59	21	18	15	52	24	18	1	4	103	0	k__Bacteria	p__Bacteroidetes	c__Bacteroidia	o__Bacteroidales	f__uncultured_bacterium_o_Bacteroidales	g__uncultured_bacterium_o_Bacteroidales	s__uncultured_bacterium_o_Bacteroidales
OTU127	0	0	0	0	0	29	0	1	0	0	0	13	0	0	0	0	22	2	6	75	2	98	80	35	0	0	44	1	5	157	0	0	3	11	81	0	k__Bacteria	p__Firmicutes	c__Clostridia	o__Clostridiales	f__Family_XIII	g__uncultured_bacterium_f_Family_XIII	s__uncultured_bacterium_f_Family_XIII
OTU1276	8	29	17	10	50	53	8	13	3	1	5	42	7	3	8	5	2	11	2	11	13	2	2	1	2	66	8	31	7	27	4	31	0	5	0	91	k__Bacteria	p__Actinobacteria	c__Actinobacteria	o__Actinomycetales	f__Actinomycetaceae	g__Actinomyces	s__uncultured_bacterium_g_Actinomyces
OTU1279	2	6	1	0	0	8	0	6	1	0	2	0	34	6	36	11	18	2	3	0	6	1	3	17	0	7	0	5	5	0	1	27	1	0	6	9	k__Bacteria	p__Firmicutes	c__Negativicutes	o__Selenomonadales	f__Veillonellaceae	g__Selenomonas_3	s__Selenomonas_sp
OTU128	0	28	7	0	140	43	4	28	22	5	48	1	0	88	23	30	30	57	1	220	6	59	31	11	52	34	22	253	31	64	3	0	0	44	30	1	k__Bacteria	p__Bacteroidetes	c__Bacteroidia	o__Bacteroidales	f__Prevotellaceae	g__Prevotella	s__uncultured_bacterium_g_Prevotella
OTU1282	0	2	0	16	0	0	9	2	0	0	1	16	0	4	8	0	0	3	0	0	0	0	0	0	6	9	1	3	7	0	10	12	0	0	0	5	k__Bacteria	p__Proteobacteria	c__Gammaproteobacteria	o__Betaproteobacteriales	f__Neisseriaceae	g__Simonsiella	s__uncultured_bacterium_g_Simonsiella
OTU129	0	1	0	0	67	3	17	334	0	0	1	51	1	3	6	1	1	1	0	30	4	54	5	0	0	3	1	6	0	3	0	2	2	7	8	0	k__Bacteria	p__Actinobacteria	c__Actinobacteria	o__Propionibacteriales	f__Propionibacteriaceae	g__Pseudopropionibacterium	s__uncultured_bacterium_g_Pseudopropionibacterium
OTU13	138	54	104	28	126	27	4	128	49	6	82	190	401	282	185	93	1661	579	265	283	2062	467	1438	2971	506	1203	387	1343	1212	809	975	745	323	905	440	340	k__Bacteria	p__Epsilonbacteraeota	c__Campylobacteria	o__Campylobacterales	f__Campylobacteraceae	g__Campylobacter	s__Campylobacter_concisus
OTU130	22	2	1	5	2	0	20	5	7	29	57	142	5	2	3	6	2	415	33	130	30	1	0	113	3	12	1	433	22	19	0	22	11	0	5	4	k__Bacteria	p__Proteobacteria	c__Gammaproteobacteria	o__Xanthomonadales	f__Xanthomonadaceae	g__Stenotrophomonas	s__uncultured_bacterium_g_Stenotrophomonas
OTU131	1	1	0	1	0	0	1	1	0	14	5	1	0	0	0	2	0	0	0	1	1	0	0	0	1	0	0	0	0	0	0	0	0	0	0	0	k__Bacteria	p__Bacteroidetes	c__Bacteroidia	o__Bacteroidales	f__Bacteroidaceae	g__Bacteroides	s__uncultured_bacterium_g_Bacteroides
OTU132	16	0	4	0	1	2	7	5	4	34	90	59	1	1	3	7	34	22	5	5	36	41	2	6	15	10	14	10	60	476	16	16	8	12	80	21	k__Bacteria	p__Firmicutes	c__Clostridia	o__Clostridiales	f__Ruminococcaceae	g__Faecalibacterium	s__uncultured_bacterium_g_Faecalibacterium
OTU133	0	1	1	1	0	0	1	0	2	11	0	0	1	0	0	1	0	0	0	0	0	0	0	0	0	0	0	0	0	1	0	0	0	0	0	0	k__Bacteria	p__Epsilonbacteraeota	c__Campylobacteria	o__Campylobacterales	f__Helicobacteraceae	g__Helicobacter	s__uncultured_bacterium_g_Helicobacter
OTU134	26	1	1	2	0	2	12	2	4	496	18	24	1	2	1	3	2	6	0	1	2	2	1	3	4	12	2	2	3	12	2	4	0	15	3	1	k__Bacteria	p__Firmicutes	c__Bacilli	o__Lactobacillales	f__Lactobacillaceae	g__Lactobacillus	s__uncultured_bacterium_g_Lactobacillus
OTU135	76	322	16	11	63	134	77	25	13	1	23	12	4	3	17	22	7	15	15	19	92	12	24	2	6	84	7	149	34	22	9	13	30	65	33	174	k__Bacteria	p__Bacteroidetes	c__Bacteroidia	o__Flavobacteriales	f__Flavobacteriaceae	g__Capnocytophaga	s__Capnocytophaga_sp
OTU136	1	7	0	0	92	0	0	0	0	7	1	3	0	2	0	34	0	0	0	0	4	0	0	0	0	0	0	0	5	0	1	0	1	16	0	0	k__Bacteria	p__Firmicutes	c__Bacilli	o__Lactobacillales	f__Lactobacillaceae	g__Lactobacillus	s__Lactobacillus_salivarius
OTU1362	7	0	1	0	0	0	2	0	1	117	4	8	0	1	0	1	1	5	2	2	3	3	1	2	8	3	3	1	1	0	2	8	2	0	2	2	k__Bacteria	p__Proteobacteria	c__Deltaproteobacteria	o__uncultured_bacterium_c_Deltaproteobacteria	f__uncultured_bacterium_c_Deltaproteobacteria	g__uncultured_bacterium_c_Deltaproteobacteria	s__uncultured_bacterium_c_Deltaproteobacteria
OTU137	0	0	0	86	33	1	82	6	5	1	0	15	3	1	0	3	0	9	2	15	1	18	0	0	2	6	4	0	2	1	19	0	0	1	0	4	k__Bacteria	p__Patescibacteria	c__Gracilibacteria	o__Gracilibacteria_bacterium_canine_oral_taxon_394	f__uncultured_bacterium_o_Gracilibacteria_bacterium_canine_oral_taxon_394	g__uncultured_bacterium_o_Gracilibacteria_bacterium_canine_oral_taxon_394	s__uncultured_bacterium_o_Gracilibacteria_bacterium_canine_oral_taxon_394
OTU1374	10	29	3	11	0	13	14	39	2	0	6	10	30	11	5	22	0	0	2	0	3	5	1	0	10	3	5	1	7	0	4	2	2	1	4	4	k__Bacteria	p__Actinobacteria	c__Actinobacteria	o__Micrococcales	f__Micrococcaceae	g__Rothia	s__uncultured_bacterium_g_Rothia
OTU138	37	4	12	3	4	2	22	4	15	19	89	202	3	6	5	3	2	17	13	3	116	1	3	6	11	15	1	11	11	11	3	12	73	13	7	6	k__Bacteria	p__Proteobacteria	c__Alphaproteobacteria	o__Rickettsiales	f__Mitochondria	g__uncultured_bacterium_f_Mitochondria	s__uncultured_bacterium_f_Mitochondria
OTU1382	403	237	53	77	9	25	27	180	10	8	71	70	172	89	75	290	84	16	80	22	125	33	20	51	26	35	7	28	28	51	58	27	118	145	68	154	k__Bacteria	p__Actinobacteria	c__Actinobacteria	o__Actinomycetales	f__Actinomycetaceae	g__Actinomyces	s__uncultured_bacterium_g_Actinomyces
OTU139	0	1	0	11	44	1	57	6	0	1	3	2	0	1	2	1	0	27	4	33	49	15	1	1	0	22	41	3	5	13	8	0	10	5	46	10	k__Bacteria	p__Bacteroidetes	c__Bacteroidia	o__Flavobacteriales	f__Flavobacteriaceae	g__Capnocytophaga	s__uncultured_bacterium_g_Capnocytophaga
OTU1394	41	11	3	6	123	16	14	11	93	4	4	25	1	18	4	2	16	10	17	36	283	19	5	7	10	89	5	272	8	44	8	32	30	20	26	153	k__Bacteria	p__Epsilonbacteraeota	c__Campylobacteria	o__Campylobacterales	f__Campylobacteraceae	g__Campylobacter	s__uncultured_bacterium_g_Campylobacter
OTU14	2353	604	2149	1815	2412	1181	1050	2122	907	69	2550	922	453	1572	610	762	388	810	1230	744	332	1007	813	398	564	348	508	621	501	1230	1462	365	1279	469	880	262	k__Bacteria	p__Firmicutes	c__Bacilli	o__Bacillales	f__Family_XI	g__Gemella	s__uncultured_bacterium_g_Gemella
OTU140	1	36	0	10	5	0	0	0	196	0	0	51	1	2	1	0	5	2	4	3	7	0	0	3	0	0	0	0	4	4	0	0	0	0	0	0	k__Bacteria	p__Fusobacteria	c__Fusobacteriia	o__Fusobacteriales	f__Leptotrichiaceae	g__Leptotrichia	s__uncultured_bacterium_g_Leptotrichia
OTU141	87	0	24	5	5	26	3	27	6	0	6	8	90	66	99	66	84	11	158	16	10	23	42	277	45	83	107	11	15	44	51	10	23	1	106	30	k__Bacteria	p__Bacteroidetes	c__Bacteroidia	o__Bacteroidales	f__Prevotellaceae	g__Prevotella_7	s__Prevotella_sp
OTU142	37	0	3	0	0	0	5	0	3	173	24	34	0	1	1	1	0	0	0	0	0	0	0	0	0	0	0	0	0	0	0	0	0	0	0	0	k__Bacteria	p__Cyanobacteria	c__Oxyphotobacteria	o__Chloroplast	f__Coccophora_langsdorfii	g__Coccophora_langsdorfii	s__Coccophora_langsdorfii
OTU143	131	131	26	23	120	19	54	44	114	2	122	62	3	11	55	26	1	21	0	25	14	7	87	1	6	98	13	48	20	28	11	16	319	6	17	172	k__Bacteria	p__Bacteroidetes	c__Bacteroidia	o__Bacteroidales	f__Prevotellaceae	g__Prevotella_2	s__uncultured_bacterium_g_Prevotella_2
OTU144	4	0	0	0	0	0	0	0	2	0	9	18	0	0	0	0	17	12	8	3	38	28	4	3	14	6	2	12	34	239	14	8	5	4	52	25	k__Bacteria	p__Bacteroidetes	c__Bacteroidia	o__Bacteroidales	f__Bacteroidaceae	g__Bacteroides	s__uncultured_bacterium_g_Bacteroides
OTU145	0	0	0	0	0	0	0	0	0	0	0	0	0	0	0	0	0	24	11	48	6	0	0	2	4	1	0	2	0	0	0	15	0	0	0	1	k__Bacteria	p__Bacteroidetes	c__Bacteroidia	o__Flavobacteriales	f__Weeksellaceae	g__Chryseobacterium	s__uncultured_bacterium_g_Chryseobacterium
OTU146	0	1	2	0	0	0	0	0	2	5	0	4	0	0	0	0	44	4	18	20	9	13	0	57	14	27	12	30	8	8	0	3	38	0	18	81	k__Bacteria	p__Firmicutes	c__Clostridia	o__Clostridiales	f__Clostridiaceae_1	g__Clostridium_sensu_stricto_1	s__uncultured_bacterium_g_Clostridium_sensu_stricto_1
OTU1468	0	1	0	0	0	0	0	0	0	77	5	3	0	0	0	0	6	16	9	10	8	10	3	3	10	9	12	4	4	2	7	5	2	0	6	5	k__Bacteria	p__Proteobacteria	c__Alphaproteobacteria	o__Sphingomonadales	f__Sphingomonadaceae	g__Sphingomonas	s__uncultured_bacterium_g_Sphingomonas
OTU147	0	0	0	0	0	5	14	59	0	0	0	1	0	0	4	0	0	34	6	66	0	64	2	0	3	0	1	0	8	34	13	1	2	9	0	0	k__Bacteria	p__Patescibacteria	c__Gracilibacteria	o__JGI_0000069-P22	f__uncultured_bacterium_o_JGI_0000069-P22	g__uncultured_bacterium_o_JGI_0000069-P22	s__uncultured_bacterium_o_JGI_0000069-P22
OTU148	0	21	12	32	18	60	47	3	17	0	28	10	2	16	5	10	25	6	1	7	25	12	40	57	3	11	29	81	11	52	31	6	31	17	30	1	k__Bacteria	p__Firmicutes	c__Clostridia	o__Clostridiales	f__Family_XI	g__Parvimonas	s__uncultured_bacterium_g_Parvimonas
OTU149	14	31	9	22	117	12	12	5	30	0	2	24	1	11	7	15	2	13	5	56	96	25	37	2	3	56	7	61	16	41	9	5	36	13	4	150	k__Bacteria	p__Bacteroidetes	c__Bacteroidia	o__Bacteroidales	f__Paludibacteraceae	g__F0058	s__uncultured_bacterium_g_F0058
OTU15	395	2750	629	1862	1889	1408	1864	1391	9152	59	7564	1850	212	419	554	475	110	635	49	1718	582	434	710	82	191	1044	127	409	1598	946	239	325	738	1919	1028	1487	k__Bacteria	p__Proteobacteria	c__Gammaproteobacteria	o__Betaproteobacteriales	f__Burkholderiaceae	g__Lautropia	s__uncultured_bacterium_g_Lautropia
OTU150	1	2	0	0	0	0	1	0	97	0	0	0	1	0	1	1	0	6	2	0	0	0	0	0	1	0	0	0	1	5	0	0	0	0	0	0	k__Bacteria	p__Firmicutes	c__Bacilli	o__Lactobacillales	f__Streptococcaceae	g__Streptococcus	s__Streptococcus_sobrinus
OTU151	0	1	1	6	0	1	22	8	11	0	5	12	10	9	4	0	3	1	19	55	5	70	25	6	1	43	173	4	44	42	17	0	5	19	5	0	k__Bacteria	p__Bacteroidetes	c__Bacteroidia	o__Bacteroidales	f__Porphyromonadaceae	g__Porphyromonas	s__Porphyromonas_endodontalis
OTU152	7	8	7	5	131	6	3	2	4	0	0	16	1	8	3	6	126	49	43	41	124	46	29	326	45	91	25	16	28	40	60	2	17	5	40	13	k__Bacteria	p__Spirochaetes	c__Spirochaetia	o__Spirochaetales	f__Spirochaetaceae	g__Treponema_2	s__uncultured_bacterium_g_Treponema_2
OTU1527	10	76	50	58	410	21	63	127	136	5	55	63	16	13	73	58	7	126	46	337	138	77	51	18	13	400	42	390	84	127	67	13	166	18	21	964	k__Bacteria	p__Proteobacteria	c__Gammaproteobacteria	o__Betaproteobacteriales	f__Neisseriaceae	g__Neisseria	s__uncultured_bacterium_g_Neisseria
OTU153	48	11	3	24	48	20	15	1	17	1	3	5	1	3	13	6	7	16	22	32	37	33	28	25	8	45	10	37	10	61	28	12	26	6	42	12	k__Bacteria	p__Firmicutes	c__Clostridia	o__Clostridiales	f__Peptostreptococcaceae	g__[Eubacterium]_yurii_group	s__uncultured_bacterium_g_[Eubacterium]_yurii_group
OTU154	10	0	0	0	0	0	0	0	145	0	0	0	0	17	0	0	1	6	0	1	14	0	0	1	1	10	1	1	22	3	7	1	10	103	0	1	k__Bacteria	p__Bacteroidetes	c__Bacteroidia	o__Bacteroidales	f__Prevotellaceae	g__Prevotella_7	s__uncultured_bacterium_g_Prevotella_7
OTU155	3	0	3	2	1	0	5	0	5	5	29	17	0	0	0	0	18	4	4	0	22	18	2	3	5	6	2	3	36	200	13	4	3	12	30	11	k__Bacteria	p__Firmicutes	c__Clostridia	o__Clostridiales	f__Lachnospiraceae	g__Agathobacter	s__uncultured_bacterium_g_Agathobacter
OTU156	1	0	0	1	1	1	0	1	0	3	5	3	1	0	0	0	12	1	3	0	14	20	0	0	8	1	6	3	22	308	4	6	1	7	39	8	k__Bacteria	p__Firmicutes	c__Clostridia	o__Clostridiales	f__Lachnospiraceae	g__Blautia	s__uncultured_bacterium_g_Blautia
OTU157	139	62	1	1	2	5	0	0	241	0	0	0	0	1	0	0	0	6	0	0	62	0	0	0	0	1	0	0	7	7	4	0	6	3	1	0	k__Bacteria	p__Firmicutes	c__Negativicutes	o__Selenomonadales	f__Veillonellaceae	g__uncultured_bacterium_f_Veillonellaceae	s__uncultured_bacterium_f_Veillonellaceae
OTU158	3	0	0	1	2	0	6	0	1	89	12	16	1	0	0	1	17	4	0	0	12	24	0	0	7	0	4	2	24	210	2	4	4	4	52	8	k__Bacteria	p__Bacteroidetes	c__Bacteroidia	o__Bacteroidales	f__Bacteroidaceae	g__Bacteroides	s__Bacteroides_plebeius
OTU1581	2	0	0	0	0	0	1	0	1	0	3	1	0	0	0	0	27	4	9	11	6	5	1	21	7	12	13	33	9	8	0	0	13	1	24	54	k__Bacteria	p__Firmicutes	c__Clostridia	o__Clostridiales	f__Clostridiaceae_1	g__Clostridium_sensu_stricto_1	s__uncultured_bacterium_g_Clostridium_sensu_stricto_1
OTU159	23	63	4	12	29	7	3	1	69	3	1	54	3	1	9	3	24	19	16	6	119	2	24	3	3	10	5	32	19	24	5	66	20	8	2	32	k__Bacteria	p__Firmicutes	c__Negativicutes	o__Selenomonadales	f__Veillonellaceae	g__Selenomonas_3	s__uncultured_bacterium_g_Selenomonas_3
OTU16	185	129	210	103	40	169	16	104	240	18	55	78	1312	166	1380	1412	535	629	888	47	470	189	19	149	3331	85	70	126	600	514	477	2191	789	1516	619	963	k__Bacteria	p__Bacteroidetes	c__Bacteroidia	o__Bacteroidales	f__Prevotellaceae	g__Alloprevotella	s__uncultured_bacterium_g_Alloprevotella
OTU160	0	4	0	0	6	1	0	0	14	0	1	15	1	0	0	1	24	0	3	90	2	58	0	68	0	1	61	0	44	0	0	0	38	7	0	0	k__Bacteria	p__Firmicutes	c__Bacilli	o__Lactobacillales	f__Lactobacillaceae	g__Lactobacillus	s__uncultured_bacterium_g_Lactobacillus
OTU161	1	10	6	6	0	3	2	2	6	1	2	6	0	2	1	3	0	0	1	2	39	0	1	0	2	9	8	2	5	16	2	5	32	4	2	48	k__Bacteria	p__Firmicutes	c__Clostridia	o__Clostridiales	f__Family_XIII	g__[Eubacterium]_brachy_group	s__uncultured_bacterium_g_[Eubacterium]_brachy_group
OTU162	1	0	0	3	0	3	0	0	10	0	0	9	0	0	0	0	0	3	0	11	61	4	4	2	0	7	0	0	75	3	0	1	7	1	1	1	k__Bacteria	p__Firmicutes	c__Negativicutes	o__Selenomonadales	f__Veillonellaceae	g__uncultured_bacterium_f_Veillonellaceae	s__uncultured_bacterium_f_Veillonellaceae
OTU163	0	0	2	0	0	8	0	3	0	0	0	3	0	0	0	0	24	5	6	48	2	55	2	37	18	21	23	0	0	8	9	0	1	1	24	2	k__Bacteria	p__Spirochaetes	c__Spirochaetia	o__Spirochaetales	f__Spirochaetaceae	g__Treponema_2	s__uncultured_bacterium_g_Treponema_2
OTU164	0	1	0	0	0	0	0	0	62	0	0	40	0	0	0	0	0	0	0	0	0	0	0	0	0	1	0	0	0	13	0	0	0	0	0	0	k__Bacteria	p__Actinobacteria	c__Actinobacteria	o__Actinomycetales	f__Actinomycetaceae	g__uncultured_bacterium_f_Actinomycetaceae	s__uncultured_bacterium_f_Actinomycetaceae
OTU165	17	8	21	14	12	17	7	2	15	1	2	45	2	3	6	7	0	17	1	2	23	4	3	1	3	20	3	21	3	18	14	3	2	3	4	25	k__Bacteria	p__Bacteroidetes	c__Bacteroidia	o__Bacteroidales	f__Prevotellaceae	g__Prevotella_2	s__uncultured_bacterium_g_Prevotella_2
OTU166	33	4	0	10	58	12	8	16	3	2	1	5	1	16	34	3	4	51	5	23	10	30	12	3	2	20	2	51	23	17	14	14	2	1	2	0	k__Bacteria	p__Proteobacteria	c__Gammaproteobacteria	o__Cardiobacteriales	f__Cardiobacteriaceae	g__Cardiobacterium	s__uncultured_bacterium_g_Cardiobacterium
OTU1669	2	0	5	15	27	26	10	4	15	0	159	9	5	8	17	9	0	0	1	1	122	0	1	4	2	8	3	6	7	7	1	0	5	1	3	1	k__Bacteria	p__Bacteroidetes	c__Bacteroidia	o__Bacteroidales	f__Prevotellaceae	g__uncultured_bacterium_f_Prevotellaceae	s__uncultured_bacterium_f_Prevotellaceae
OTU167	2	8	6	0	0	5	0	1	1	2	9	1	8	52	32	71	8	10	60	3	31	2	2	3	0	0	1	5	94	20	5	37	16	2	3	40	k__Bacteria	p__Bacteroidetes	c__Bacteroidia	o__Bacteroidales	f__Prevotellaceae	g__Prevotella_7	s__Prevotella_sp
OTU168	6	2	2	5	26	3	1	2	16	1	1	0	0	5	3	2	376	8	6	11	34	23	38	8	8	7	36	6	4	27	5	4	93	16	55	8	k__Bacteria	p__Bacteroidetes	c__Bacteroidia	o__Bacteroidales	f__Prevotellaceae	g__Alloprevotella	s__uncultured_bacterium_g_Alloprevotella
OTU169	2	3	1	2	6	2	4	3	1	44	3	2	3	2	1	4	0	0	0	0	0	0	0	0	0	0	0	0	0	0	0	0	0	0	0	0	k__Bacteria	p__Firmicutes	c__Erysipelotrichia	o__Erysipelotrichales	f__Erysipelotrichaceae	g__Dubosiella	s__Dubosiella_newyorkensis
OTU17	148	213	660	68	54	515	40	821	175	7	55	306	1058	280	1649	1596	1487	1138	3359	104	1123	134	1058	2043	862	578	107	776	1722	854	3858	2188	361	303	974	2044	k__Bacteria	p__Bacteroidetes	c__Bacteroidia	o__Bacteroidales	f__Prevotellaceae	g__Prevotella	s__Prevotella_pallens
OTU170	0	0	0	0	0	0	3	0	0	421	6	4	0	0	0	1	0	5	0	1	1	0	0	0	0	0	0	0	1	0	0	1	0	1	0	0	k__Bacteria	p__Bacteroidetes	c__Bacteroidia	o__Bacteroidales	f__Bacteroidaceae	g__Bacteroides	s__Bacteroides_acidifaciens
OTU171	1	0	1	0	0	0	13	0	1	673	12	6	0	2	0	0	13	33	20	13	7	8	2	12	26	17	15	9	3	10	10	8	1	0	13	4	k__Bacteria	p__Acidobacteria	c__Blastocatellia_Subgroup_4	o__Pyrinomonadales	f__Pyrinomonadaceae	g__RB41	s__uncultured_bacterium_g_RB41
OTU172	0	0	1	0	70	1	0	1	0	11	0	3	0	1	0	42	0	0	100	0	3	0	0	0	121	128	0	0	0	2	0	0	0	0	3	0	k__Bacteria	p__Firmicutes	c__Bacilli	o__Lactobacillales	f__Lactobacillaceae	g__Lactobacillus	s__uncultured_bacterium_g_Lactobacillus
OTU173	9	3	5	1	1	3	1	1	8	0	0	1	2	4	1	3	3	2	0	1	34	2	1	2	0	22	1	15	3	4	4	4	23	11	1	43	k__Bacteria	p__Firmicutes	c__Clostridia	o__Clostridiales	f__Lachnospiraceae	g__Oribacterium	s__Lachnospiraceae_oral_clone_MCE9_31
OTU174	137	65	6	10	46	54	1	7	247	3	4	26	8	18	3	17	0	17	0	2	41	4	0	5	1	16	1	7	4	2	6	2	24	11	1	33	k__Bacteria	p__Bacteroidetes	c__Bacteroidia	o__Bacteroidales	f__Prevotellaceae	g__Prevotella_7	s__Prevotella_sp
OTU175	2	1	1	1	0	0	22	1	1	393	13	22	0	3	1	4	0	0	0	0	0	0	0	0	0	0	0	0	0	0	0	0	0	0	0	0	k__Bacteria	p__Bacteroidetes	c__Bacteroidia	o__Bacteroidales	f__Prevotellaceae	g__Prevotella_7	s__uncultured_bacterium_g_Prevotella_7
OTU176	7	1	2	0	0	0	1	1	3	89	10	9	0	0	1	0	8	46	14	26	24	20	12	14	14	21	9	22	12	53	17	19	11	3	14	15	k__Bacteria	p__Actinobacteria	c__Actinobacteria	o__Micrococcales	f__Micrococcaceae	g__uncultured_bacterium_f_Micrococcaceae	s__uncultured_bacterium_f_Micrococcaceae
OTU177	90	34	24	12	120	6	11	3	23	3	32	91	6	81	6	5	162	173	10	598	56	1529	1247	37	11	107	83	1030	207	136	66	12	91	286	72	20	k__Bacteria	p__Proteobacteria	c__Gammaproteobacteria	o__Pasteurellales	f__Pasteurellaceae	g__Haemophilus	s__uncultured_bacterium_g_Haemophilus
OTU178	2	77	0	2	57	0	1	0	38	7	0	1	3	12	0	20	0	1	0	6	0	4	0	0	0	13	0	0	6	3	1	0	7	4	2	0	k__Bacteria	p__Firmicutes	c__Negativicutes	o__Selenomonadales	f__Veillonellaceae	g__Anaeroglobus	s__uncultured_bacterium_g_Anaeroglobus
OTU1782	0	1	4	15	144	4	5	8	4	1	5	89	1	4	326	3	718	300	557	27	14	186	0	2	8	45	712	30	43	77	747	5	4	10	17	20	k__Bacteria	p__Proteobacteria	c__Gammaproteobacteria	o__Pasteurellales	f__Pasteurellaceae	g__uncultured_bacterium_f_Pasteurellaceae	s__uncultured_bacterium_f_Pasteurellaceae
OTU1788	4	0	0	0	1	0	3	0	0	31	2	7	0	0	0	0	2	14	7	9	14	7	3	4	5	4	11	11	15	45	3	8	11	5	11	10	k__Bacteria	p__Proteobacteria	c__Gammaproteobacteria	o__Pseudomonadales	f__Pseudomonadaceae	g__Pseudomonas	s__uncultured_bacterium_g_Pseudomonas
OTU179	0	0	11	7	22	12	5	3	1	0	0	2	0	4	2	0	37	5	8	10	16	16	2	33	6	59	10	5	6	22	1	7	2	3	49	0	k__Bacteria	p__Spirochaetes	c__Spirochaetia	o__Spirochaetales	f__Spirochaetaceae	g__Treponema_2	s__Treponema_socranskii_subsp
OTU18	266	39	303	534	159	1135	1266	707	66	14	306	338	759	407	529	764	792	237	1982	765	677	2315	1255	2372	517	701	1807	352	572	568	807	641	783	156	749	1023	k__Bacteria	p__Bacteroidetes	c__Bacteroidia	o__Bacteroidales	f__Prevotellaceae	g__Prevotella	s__Prevotella_sp
OTU180	0	1	1	1	1	1	12	2	1	551	0	1	0	1	0	0	0	0	0	0	0	0	0	0	0	0	0	0	0	0	1	0	0	0	0	0	k__Bacteria	p__Firmicutes	c__Clostridia	o__Clostridiales	f__Lachnospiraceae	g__uncultured_bacterium_f_Lachnospiraceae	s__uncultured_bacterium_f_Lachnospiraceae
OTU181	0	0	0	0	0	0	0	0	0	0	0	0	0	0	0	0	3	9	17	8	22	12	0	5	8	6	2	10	15	182	11	4	22	15	26	5	k__Bacteria	p__Bacteroidetes	c__Bacteroidia	o__Cytophagales	f__Cyclobacteriaceae	g__Roseivirga	s__uncultured_bacterium_g_Roseivirga
OTU182	11	27	10	5	29	4	0	7	12	3	1	46	1	8	1	2	3	20	1	20	4	9	4	0	4	30	0	156	6	29	7	9	1	18	1	0	k__Bacteria	p__Actinobacteria	c__Actinobacteria	o__Actinomycetales	f__Actinomycetaceae	g__Actinomyces	s__uncultured_bacterium_g_Actinomyces
OTU1828	4	0	1	1	0	0	3	0	0	151	7	13	0	0	0	0	1	0	1	2	2	1	0	0	3	3	1	1	2	9	2	2	0	0	1	0	k__Bacteria	p__Bacteroidetes	c__Bacteroidia	o__Bacteroidales	f__Bacteroidaceae	g__Bacteroides	s__uncultured_bacterium_g_Bacteroides
OTU183	2	0	0	0	0	1	7	0	1	424	0	0	0	2	0	0	9	15	12	4	7	4	0	2	10	8	5	4	0	2	7	8	1	0	7	4	k__Bacteria	p__Acidobacteria	c__Blastocatellia_Subgroup_4	o__Blastocatellales	f__Blastocatellaceae	g__uncultured_bacterium_f_Blastocatellaceae	s__uncultured_bacterium_f_Blastocatellaceae
OTU184	23	2	2	1	1	0	6	0	0	529	4	8	0	4	0	2	1	2	5	1	3	1	4	8	2	5	3	11	0	2	2	4	5	1	5	10	k__Bacteria	p__Bacteroidetes	c__Bacteroidia	o__Bacteroidales	f__Muribaculaceae	g__uncultured_bacterium_f_Muribaculaceae	s__uncultured_bacterium_f_Muribaculaceae
OTU185	35	1	2	11	94	1	7	4	1	0	0	10	0	9	7	4	0	1	0	1	50	0	9	1	2	3	7	1	6	8	0	4	3	7	0	0	k__Bacteria	p__Firmicutes	c__Clostridia	o__Clostridiales	f__Lachnospiraceae	g__uncultured_bacterium_f_Lachnospiraceae	s__uncultured_bacterium_f_Lachnospiraceae
OTU186	1	0	1	0	0	8	7	3	0	0	0	9	0	1	8	0	3	6	0	0	69	0	0	2	5	16	6	32	12	9	5	5	13	6	19	0	k__Bacteria	p__Firmicutes	c__Clostridia	o__Clostridiales	f__Lachnospiraceae	g__Johnsonella	s__uncultured_bacterium_g_Johnsonella
OTU187	0	0	0	0	0	0	2	2	0	2	12	5	0	1	0	0	0	1	0	0	1	0	0	0	0	2	0	1	0	4	1	0	0	0	0	0	k__Bacteria	p__Firmicutes	c__Clostridia	o__Clostridiales	f__Ruminococcaceae	g__Subdoligranulum	s__uncultured_bacterium_g_Subdoligranulum
OTU188	0	0	2	0	0	0	1	0	1	3	0	1	0	1	0	0	27	18	27	63	11	46	5	18	22	22	42	12	21	0	11	9	12	4	8	38	k__Bacteria	p__Proteobacteria	c__Alphaproteobacteria	o__Rhizobiales	f__Beijerinckiaceae	g__Methylobacterium	s__uncultured_bacterium_g_Methylobacterium
OTU189	0	0	0	0	0	0	0	0	0	0	0	0	0	1	0	0	0	4	0	3	8	1	1	2	0	0	0	4	0	0	1	0	0	33	0	0	k__Bacteria	p__Actinobacteria	c__Coriobacteriia	o__Coriobacteriales	f__Atopobiaceae	g__Olsenella	s__uncultured_bacterium_g_Olsenella
OTU19	938	200	497	879	849	1633	1531	719	448	77	395	2689	1910	1496	743	575	2582	2703	801	2511	481	3348	1618	4785	827	2681	1586	1148	905	1420	4346	1360	1760	1957	1838	766	k__Bacteria	p__Proteobacteria	c__Gammaproteobacteria	o__Pasteurellales	f__Pasteurellaceae	g__Haemophilus	s__uncultured_bacterium_g_Haemophilus
OTU190	0	0	0	2	0	1	0	2	0	0	0	5	0	0	0	1	112	8	1	1	3	6	8	2	4	20	1	0	2	13	59	1	5	3	32	9	k__Bacteria	p__Tenericutes	c__Mollicutes	o__Mollicutes_RF39	f__uncultured_bacterium_o_Mollicutes_RF39	g__uncultured_bacterium_o_Mollicutes_RF39	s__uncultured_bacterium_o_Mollicutes_RF39
OTU191	18	2	4	2	2	1	7	1	308	50	23	7	0	1	1	5	2	4	2	2	13	3	0	4	1	20	2	10	11	2	2	0	5	32	4	16	k__Bacteria	p__Firmicutes	c__Bacilli	o__Lactobacillales	f__Lactobacillaceae	g__Lactobacillus	s__uncultured_bacterium_g_Lactobacillus
OTU1916	0	171	24	16	36	1	33	8	23	2	1	4	1	3	3	0	3	8	1	9	39	1	0	2	1	1	1	39	6	20	0	19	18	45	1	0	k__Bacteria	p__Firmicutes	c__Negativicutes	o__Selenomonadales	f__Veillonellaceae	g__Selenomonas_3	s__uncultured_bacterium_g_Selenomonas_3
OTU192	0	2	23	4	174	18	21	12	19	1	8	1	2	2	2	5	0	79	17	7	113	6	12	8	0	13	5	35	71	14	7	11	4	4	3	0	k__Bacteria	p__Bacteroidetes	c__Bacteroidia	o__Flavobacteriales	f__Flavobacteriaceae	g__Capnocytophaga	s__uncultured_bacterium_g_Capnocytophaga
OTU193	15	3	2	6	2	4	4	4	4	88	13	29	3	4	4	4	3	8	2	4	3	0	2	4	7	3	5	5	3	1	1	2	0	1	6	0	k__Bacteria	p__Firmicutes	c__Bacilli	o__Lactobacillales	f__Lactobacillaceae	g__Lactobacillus	s__uncultured_bacterium_g_Lactobacillus
OTU194	0	0	0	0	0	0	0	0	0	0	1	0	1	16	0	0	30	7	0	66	3	90	29	91	0	14	41	3	6	44	1	1	3	4	0	0	k__Bacteria	p__Bacteroidetes	c__Bacteroidia	o__Bacteroidales	f__Prevotellaceae	g__Prevotella	s__uncultured_bacterium_g_Prevotella
OTU195	30	2	0	59	51	2	39	45	7	0	0	6	1	1	6	1	5	27	2	83	3	60	2	5	4	9	0	11	8	8	8	4	0	6	0	2	k__Bacteria	p__Fusobacteria	c__Fusobacteriia	o__Fusobacteriales	f__Leptotrichiaceae	g__Leptotrichia	s__uncultured_bacterium_g_Leptotrichia
OTU196	2	0	2	0	4	1	5	0	3	7	10	29	0	0	0	2	1	0	0	1	0	1	0	1	0	1	0	3	1	2	0	0	1	0	0	0	k__Bacteria	p__Firmicutes	c__Bacilli	o__Lactobacillales	f__Lactobacillaceae	g__Lactobacillus	s__uncultured_bacterium_g_Lactobacillus
OTU197	0	5	0	1	39	0	0	1	19	2	0	5	0	1	0	9	0	1	1	0	1	2	0	0	0	0	0	1	1	10	0	0	1	8	2	0	k__Bacteria	p__Firmicutes	c__Bacilli	o__Lactobacillales	f__Lactobacillaceae	g__Lactobacillus	s__Lactobacillus_fermentum
OTU198	26	13	0	9	38	4	13	9	21	0	0	45	0	5	1	0	1	1	1	11	86	8	3	0	1	33	4	31	3	20	0	3	31	1	0	1	k__Bacteria	p__Bacteroidetes	c__Bacteroidia	o__Bacteroidales	f__Prevotellaceae	g__Prevotella	s__uncultured_bacterium_g_Prevotella
OTU199	1	51	2	19	0	8	0	0	0	1	0	0	0	0	1	18	0	6	2	19	63	11	9	1	0	27	3	1	35	5	1	0	0	2	1	2	k__Bacteria	p__Bacteroidetes	c__Bacteroidia	o__Bacteroidales	f__Prevotellaceae	g__Prevotella_7	s__Prevotella_pleuritidis_JCM_14110
OTU2	1134	5546	2579	1573	673	4907	553	8921	1374	140	1724	1462	10288	5269	16263	7308	3699	1491	7368	279	1294	497	3571	1985	5810	1178	4139	747	4248	2257	3632	3643	4669	3722	2024	1658	k__Bacteria	p__Bacteroidetes	c__Bacteroidia	o__Bacteroidales	f__Prevotellaceae	g__Prevotella_7	s__Prevotella_melaninogenica
OTU20	274	913	143	3	60	299	9	236	85	15	194	77	700	1266	564	645	198	216	378	44	642	49	264	154	253	216	135	200	885	327	147	430	370	922	115	1632	k__Bacteria	p__Bacteroidetes	c__Bacteroidia	o__Bacteroidales	f__Prevotellaceae	g__Prevotella_6	s__Prevotella_salivae
OTU200	7	1	4	0	2	0	2	0	0	27	17	12	0	0	0	2	1	9	8	3	189	4	1	3	15	808	0	14	16	16	0	1	123	0	1	9	k__Bacteria	p__Proteobacteria	c__Gammaproteobacteria	o__Pseudomonadales	f__Moraxellaceae	g__Acinetobacter	s__uncultured_bacterium_g_Acinetobacter
OTU201	0	0	8	1	1	0	0	0	0	2	14	1	0	1	0	3	0	0	3	1	2	1	10	0	0	0	2	14	2	508	1	0	0	6	0	0	k__Bacteria	p__Firmicutes	c__Bacilli	o__Lactobacillales	f__Carnobacteriaceae	g__Dolosigranulum	s__uncultured_bacterium_g_Dolosigranulum
OTU202	6	1	1	1	1	3	6	2	0	663	4	3	2	0	1	1	1	2	2	0	3	3	0	0	1	2	0	9	1	2	0	0	0	1	2	0	k__Bacteria	p__Firmicutes	c__Clostridia	o__Clostridiales	f__Lachnospiraceae	g__Lachnospiraceae_NK4A136_group	s__uncultured_bacterium_g_Lachnospiraceae_NK4A136_group
OTU203	0	0	0	1	1	0	0	0	0	0	0	0	1	0	0	0	9	9	5	12	2	1	15	12	0	11	14	0	6	26	7	0	1	0	25	0	k__Bacteria	p__Firmicutes	c__Clostridia	o__Clostridiales	f__Defluviitaleaceae	g__Defluviitaleaceae_UCG-011	s__uncultured_bacterium_g_Defluviitaleaceae_UCG-011
OTU204	3	0	0	0	0	1	2	0	0	63	3	6	1	3	0	0	0	0	0	1	0	0	1	1	1	0	1	1	0	0	0	1	0	0	1	2	k__Bacteria	p__Firmicutes	c__Clostridia	o__Clostridiales	f__Lachnospiraceae	g__Lachnospiraceae_NK4A136_group	s__uncultured_bacterium_g_Lachnospiraceae_NK4A136_group
OTU205	0	0	0	0	2	18	0	0	0	0	0	1	0	1	0	1	43	0	15	1	4	11	15	22	3	3	2	0	1	30	0	0	9	2	16	0	k__Bacteria	p__Firmicutes	c__Clostridia	o__Clostridiales	f__Family_XIII	g__Family_XIII_UCG-001	s__uncultured_bacterium_g_Family_XIII_UCG-001
OTU206	4	4	21	2	0	5	1	1	15	0	0	12	0	3	5	1	2	3	0	2	4	0	5	0	2	38	3	26	1	16	1	2	1	18	1	44	k__Bacteria	p__Actinobacteria	c__Actinobacteria	o__Actinomycetales	f__Actinomycetaceae	g__Actinomyces	s__uncultured_bacterium_g_Actinomyces
OTU207	16	1	2	1	1	0	4	2	7	102	16	17	0	1	1	5	0	0	0	0	0	0	0	0	0	0	0	0	0	1	0	0	0	0	0	0	k__Bacteria	p__Actinobacteria	c__Actinobacteria	o__Micrococcales	f__Brevibacteriaceae	g__Brevibacterium	s__uncultured_bacterium_g_Brevibacterium
OTU2079	2	1	13	65	24	18	58	9	12	1	7	51	9	22	22	21	61	23	16	58	7	63	16	89	40	57	32	32	10	8	51	23	24	7	43	23	k__Bacteria	p__Proteobacteria	c__Gammaproteobacteria	o__Pasteurellales	f__Pasteurellaceae	g__uncultured_bacterium_f_Pasteurellaceae	s__uncultured_bacterium_f_Pasteurellaceae
OTU208	0	0	2	1	0	0	1	0	1	86	0	1	0	0	0	0	3	3	36	3	2	3	0	3	31	4	2	0	0	1	0	29	0	1	1	30	k__Bacteria	p__Acidobacteria	c__Blastocatellia_Subgroup_4	o__Blastocatellales	f__Blastocatellaceae	g__uncultured_bacterium_f_Blastocatellaceae	s__uncultured_bacterium_f_Blastocatellaceae
OTU209	11	2	4	1	5	3	8	4	1	144	15	18	1	1	3	2	8	17	11	32	4	18	5	11	7	5	19	16	11	4	7	13	2	1	13	9	k__Bacteria	p__Proteobacteria	c__Alphaproteobacteria	o__Rhizobiales	f__Xanthobacteraceae	g__Bradyrhizobium	s__uncultured_bacterium_g_Bradyrhizobium
OTU21	3	0	0	2	5	2471	10	34	2	6	47	20	5	453	15	13	35	518	16	81	354	26	1456	13	39	36	165	88	1493	540	509	10	109	200	37	16	k__Bacteria	p__Fusobacteria	c__Fusobacteriia	o__Fusobacteriales	f__Leptotrichiaceae	g__Leptotrichia	s__uncultured_bacterium_g_Leptotrichia
OTU210	15	0	2	3	1	0	8	2	4	54	15	40	1	3	0	8	0	0	0	0	0	0	0	0	0	0	0	0	0	0	0	0	0	0	0	0	k__Bacteria	p__Firmicutes	c__Bacilli	o__Bacillales	f__Planococcaceae	g__Solibacillus	s__uncultured_bacterium_g_Solibacillus
OTU2109	23	2	0	0	1	0	4	0	1	111	15	13	2	1	0	1	0	0	0	2	0	0	0	0	0	0	0	0	1	1	0	0	0	0	0	0	k__Bacteria	p__Firmicutes	c__Clostridia	o__Clostridiales	f__Lachnospiraceae	g__Lachnospiraceae_NK4A136_group	s__uncultured_bacterium_g_Lachnospiraceae_NK4A136_group
OTU211	0	0	0	0	0	1	1	0	0	0	0	0	0	0	1	0	3	0	0	0	34	0	31	11	1	1	12	0	17	10	1	0	2	3	5	0	k__Bacteria	p__Firmicutes	c__Clostridia	o__Clostridiales	f__Peptostreptococcaceae	g__Filifactor	s__uncultured_bacterium_g_Filifactor
OTU212	5	0	1	0	1	0	1	2	4	0	17	8	0	1	1	2	2	6	3	0	17	9	2	1	6	8	2	8	36	71	9	4	4	4	6	5	k__Bacteria	p__Firmicutes	c__Negativicutes	o__Selenomonadales	f__Veillonellaceae	g__Dialister	s__uncultured_bacterium_g_Dialister
OTU213	29	2	2	1	0	1	4	2	3	98	9	15	0	2	1	0	4	8	7	9	6	2	2	8	12	6	4	1	2	9	2	5	4	0	0	6	k__Bacteria	p__Proteobacteria	c__Alphaproteobacteria	o__Rhizobiales	f__Rhizobiaceae	g__Ochrobactrum	s__uncultured_bacterium_g_Ochrobactrum
OTU214	4	1	12	16	65	7	10	1	2	1	4	7	1	9	6	4	1	17	1	2	1	2	0	3	2	17	2	1	5	11	5	0	1	0	0	6	k__Bacteria	p__Patescibacteria	c__Gracilibacteria	o__JGI_0000069-P22	f__uncultured_bacterium_o_JGI_0000069-P22	g__uncultured_bacterium_o_JGI_0000069-P22	s__uncultured_bacterium_o_JGI_0000069-P22
OTU2147	0	0	0	0	0	0	2	0	0	84	1	8	0	1	0	0	2	14	1	1	5	8	1	3	6	3	6	2	1	1	5	3	1	0	3	6	k__Bacteria	p__Chloroflexi	c__KD4-96	o__uncultured_bacterium_c_KD4-96	f__uncultured_bacterium_c_KD4-96	g__uncultured_bacterium_c_KD4-96	s__uncultured_bacterium_c_KD4-96
OTU215	0	1	2	1	0	1	6	0	0	399	3	5	1	1	0	1	2	4	6	0	2	4	0	1	2	1	3	0	0	0	1	2	0	0	3	1	k__Bacteria	p__Proteobacteria	c__Alphaproteobacteria	o__Dongiales	f__Dongiaceae	g__Dongia	s__uncultured_bacterium_g_Dongia
OTU216	4	1	5	2	1	0	3	0	3	53	11	10	0	0	0	0	0	9	1	2	11	6	3	1	1	6	1	59	10	46	1	2	2	4	0	1	k__Bacteria	p__Firmicutes	c__Bacilli	o__Bacillales	f__Staphylococcaceae	g__Staphylococcus	s__uncultured_bacterium_g_Staphylococcus
OTU217	0	0	0	0	0	0	2	0	1	90	4	2	0	0	0	1	5	13	6	13	3	10	1	5	5	12	7	1	1	0	2	4	0	0	5	2	k__Bacteria	p__Proteobacteria	c__Alphaproteobacteria	o__Azospirillales	f__uncultured_bacterium_o_Azospirillales	g__uncultured_bacterium_o_Azospirillales	s__uncultured_bacterium_o_Azospirillales
OTU219	3	0	0	0	2	0	2	1	0	59	3	6	1	1	1	0	1	0	1	6	0	2	0	2	2	1	2	0	0	1	0	0	1	0	1	0	k__Bacteria	p__Firmicutes	c__Erysipelotrichia	o__Erysipelotrichales	f__Erysipelotrichaceae	g__Turicibacter	s__uncultured_bacterium_g_Turicibacter
OTU22	936	1717	1776	974	375	802	115	873	778	45	670	839	2167	1830	953	1990	844	371	842	520	510	1281	1029	252	2002	585	669	717	462	1463	1915	641	678	1188	3266	2798	k__Bacteria	p__Actinobacteria	c__Actinobacteria	o__Actinomycetales	f__Actinomycetaceae	g__Actinomyces	s__uncultured_bacterium_g_Actinomyces
OTU220	5	0	2	2	2	0	8	1	0	98	14	15	0	0	0	2	1	1	3	3	0	0	0	2	0	1	1	0	1	0	1	0	0	0	0	2	k__Bacteria	p__Firmicutes	c__Clostridia	o__Clostridiales	f__Ruminococcaceae	g__Ruminiclostridium_9	s__uncultured_bacterium_g_Ruminiclostridium_9
OTU221	0	0	1	1	0	0	1	1	0	6	11	6	1	0	0	1	5	15	8	2	30	23	1	2	8	14	7	6	44	91	8	5	4	6	28	7	k__Bacteria	p__Bacteroidetes	c__Bacteroidia	o__Bacteroidales	f__Tannerellaceae	g__Parabacteroides	s__uncultured_bacterium_g_Parabacteroides
OTU222	0	0	0	1	37	4	0	0	0	0	9	0	0	1	0	0	0	11	1	3	5	3	3	1	0	0	0	1	3	2	3	2	10	119	0	0	k__Bacteria	p__Proteobacteria	c__Gammaproteobacteria	o__Betaproteobacteriales	f__Neisseriaceae	g__Neisseria	s__uncultured_bacterium_g_Neisseria
OTU223	13	0	0	0	0	0	0	0	0	1	2	0	0	0	0	0	0	0	52	0	1	0	0	0	18	0	1	0	0	2	0	47	1	0	0	16	k__Bacteria	p__Proteobacteria	c__Gammaproteobacteria	o__Betaproteobacteriales	f__Burkholderiaceae	g__Comamonas	s__uncultured_bacterium_g_Comamonas
OTU224	27	2	1	1	1	0	10	1	4	46	22	36	1	2	1	7	0	0	0	0	0	0	0	0	0	0	0	0	0	0	0	0	0	0	0	0	k__Bacteria	p__Proteobacteria	c__Gammaproteobacteria	o__Pseudomonadales	f__Moraxellaceae	g__Acinetobacter	s__uncultured_bacterium_g_Acinetobacter
OTU2245	0	0	4	15	46	7	1	22	11	1	0	0	0	6	4	2	3	4	2	15	184	18	6	1	3	17	132	18	7	30	11	2	44	1	84	2	k__Bacteria	p__Bacteroidetes	c__Bacteroidia	o__Bacteroidales	f__Prevotellaceae	g__Alloprevotella	s__uncultured_bacterium_g_Alloprevotella
OTU225	3	0	0	0	0	0	1	0	0	0	1	9	0	0	1	1	8	1	4	0	19	8	0	0	3	2	3	2	8	137	8	2	4	5	22	3	k__Bacteria	p__Firmicutes	c__Clostridia	o__Clostridiales	f__Lachnospiraceae	g__Fusicatenibacter	s__uncultured_bacterium_g_Fusicatenibacter
OTU2258	2315	5334	1207	18	54	502	10	22	657	50	24	80	19	270	113	132	207	197	132	43	418	78	26	274	1167	403	24	325	766	386	113	422	183	1732	422	35	k__Bacteria	p__Bacteroidetes	c__Bacteroidia	o__Bacteroidales	f__Prevotellaceae	g__Prevotella_7	s__uncultured_bacterium_g_Prevotella_7
OTU226	0	0	1	0	0	0	2	0	0	0	0	7	1	0	0	0	1	2	6	7	20	7	1	5	7	2	3	7	6	72	3	3	19	9	10	3	k__Bacteria	p__Proteobacteria	c__Alphaproteobacteria	o__Caulobacterales	f__Caulobacteraceae	g__Brevundimonas	s__uncultured_bacterium_g_Brevundimonas
OTU227	9	1	0	2	1	0	3	0	2	78	6	13	0	0	0	4	6	0	2	0	3	3	1	0	2	1	1	1	11	76	5	0	1	2	10	2	k__Bacteria	p__Firmicutes	c__Clostridia	o__Clostridiales	f__Ruminococcaceae	g__Subdoligranulum	s__uncultured_bacterium_g_Subdoligranulum
OTU228	2	0	0	0	1	0	8	0	1	332	3	7	1	0	1	1	1	3	0	0	0	0	0	0	0	2	1	2	1	0	0	0	1	1	1	0	k__Bacteria	p__Bacteroidetes	c__Bacteroidia	o__Bacteroidales	f__Muribaculaceae	g__uncultured_bacterium_f_Muribaculaceae	s__uncultured_bacterium_f_Muribaculaceae
OTU229	1	0	1	0	1	0	0	0	0	0	1	1	0	0	1	0	4	70	0	5	0	6	23	4	2	0	2	2	1	0	18	24	3	6	1	23	k__Bacteria	p__Proteobacteria	c__Gammaproteobacteria	o__Xanthomonadales	f__Xanthomonadaceae	g__Luteimonas	s__uncultured_bacterium_g_Luteimonas
OTU23	1154	670	1249	30	194	557	13	892	411	67	1020	196	919	4827	1019	4548	1096	1496	291	118	3481	162	353	1268	1140	500	118	684	4145	1069	4773	3588	797	2700	1476	2662	k__Bacteria	p__Bacteroidetes	c__Bacteroidia	o__Bacteroidales	f__Prevotellaceae	g__Prevotella_7	s__Prevotella_sp
OTU230	1	28	0	0	0	0	0	0	91	2	0	1	0	3	1	0	0	2	0	0	10	0	0	0	0	4	0	0	0	3	1	1	1	5	0	12	k__Bacteria	p__Actinobacteria	c__Actinobacteria	o__Propionibacteriales	f__Propionibacteriaceae	g__Propionibacterium	s__uncultured_bacterium_g_Propionibacterium
OTU232	10	0	4	0	0	1	3	0	0	20	2	13	2	0	1	1	0	0	0	0	0	0	0	0	2	0	0	0	0	1	0	0	0	0	2	3	k__Bacteria	p__Firmicutes	c__Clostridia	o__Clostridiales	f__Ruminococcaceae	g__Intestinimonas	s__uncultured_bacterium_g_Intestinimonas
OTU233	2	0	0	0	1	0	4	2	1	263	1	1	1	0	0	0	0	1	0	0	0	0	0	0	1	0	0	1	0	0	1	0	0	1	1	0	k__Bacteria	p__Bacteroidetes	c__Bacteroidia	o__Bacteroidales	f__Muribaculaceae	g__uncultured_bacterium_f_Muribaculaceae	s__uncultured_bacterium_f_Muribaculaceae
OTU234	0	0	0	0	0	0	0	0	1	0	22	12	0	1	0	1	6	1	3	0	17	13	0	0	6	2	2	1	14	200	5	2	4	4	31	11	k__Bacteria	p__Bacteroidetes	c__Bacteroidia	o__Bacteroidales	f__Prevotellaceae	g__Prevotella_2	s__uncultured_bacterium_g_Prevotella_2
OTU235	1	1	0	0	0	0	5	2	3	153	2	3	1	1	0	0	0	0	0	1	0	1	0	0	0	0	0	0	0	0	0	0	0	0	0	0	k__Bacteria	p__Actinobacteria	c__Coriobacteriia	o__Coriobacteriales	f__Atopobiaceae	g__Coriobacteriaceae_UCG-002	s__uncultured_bacterium_g_Coriobacteriaceae_UCG-002
OTU236	0	9	1	8	0	0	0	0	5	0	0	5	0	5	1	2	1	16	0	0	94	1	1	0	4	23	1	0	31	11	8	0	1	1	1	1	k__Bacteria	p__Bacteroidetes	c__Bacteroidia	o__Sphingobacteriales	f__Lentimicrobiaceae	g__uncultured_bacterium_f_Lentimicrobiaceae	s__uncultured_bacterium_f_Lentimicrobiaceae
OTU238	19	0	0	0	1	1	9	0	0	412	0	25	0	1	0	0	2	0	0	7	0	2	0	3	1	2	1	0	1	1	0	2	0	0	0	3	k__Bacteria	p__Bacteroidetes	c__Bacteroidia	o__Bacteroidales	f__Rikenellaceae	g__Alistipes	s__uncultured_bacterium_g_Alistipes
OTU2396	3	0	0	4	0	0	2	0	0	28	6	12	0	0	0	0	0	1	1	3	0	1	0	0	0	3	3	9	0	1	0	1	0	0	4	20	k__Bacteria	p__Firmicutes	c__Clostridia	o__Clostridiales	f__Lachnospiraceae	g__[Ruminococcus]_torques_group	s__uncultured_bacterium_g_[Ruminococcus]_torques_group
OTU24	200	225	1155	573	1154	112	540	314	509	39	267	158	79	1082	308	167	32	280	19	418	23	183	125	31	164	107	130	58	31	368	193	69	342	198	95	12	k__Bacteria	p__Firmicutes	c__Bacilli	o__Lactobacillales	f__uncultured_bacterium_o_Lactobacillales	g__uncultured_bacterium_o_Lactobacillales	s__uncultured_bacterium_o_Lactobacillales
OTU242	100	142	18	6	8	19	19	9	87	0	1	2	6	6	3	20	11	12	6	19	38	13	0	9	14	245	8	34	24	25	2	22	0	24	5	142	k__Bacteria	p__Bacteroidetes	c__Bacteroidia	o__Flavobacteriales	f__Flavobacteriaceae	g__Capnocytophaga	s__uncultured_bacterium_g_Capnocytophaga
OTU244	0	0	0	0	0	0	0	0	0	0	0	0	0	0	0	0	0	10	12	0	11	0	6	3	19	18	1	5	0	0	2	5	0	0	2	0	k__Bacteria	p__Tenericutes	c__Mollicutes	o__Mollicutes_Incertae_Sedis	f__uncultured_bacterium_o_Mollicutes_Incertae_Sedis	g__uncultured_bacterium_o_Mollicutes_Incertae_Sedis	s__uncultured_bacterium_o_Mollicutes_Incertae_Sedis
OTU245	5	0	1	0	0	0	0	0	0	9	1	5	0	0	0	0	0	0	1	0	0	0	0	0	0	1	0	1	1	0	0	0	0	0	2	0	k__Bacteria	p__Firmicutes	c__Clostridia	o__Clostridiales	f__Ruminococcaceae	g__Oscillibacter	s__uncultured_bacterium_g_Oscillibacter
OTU246	113	7	0	0	1	0	3	1	2	89	5	45	1	1	1	0	1	4	5	0	0	0	0	0	5	6	0	3	0	1	1	0	0	0	4	9	k__Bacteria	p__Firmicutes	c__Clostridia	o__Clostridiales	f__Lachnospiraceae	g__Lachnospiraceae_NK4A136_group	s__uncultured_bacterium_g_Lachnospiraceae_NK4A136_group
OTU2478	1	7	1	3	203	11	11	4	11	1	0	2	1	7	1	3	0	2	2	2	0	0	0	0	0	20	0	0	23	8	0	0	17	1	2	2	k__Bacteria	p__Patescibacteria	c__Saccharimonadia	o__Saccharimonadales	f__Saccharimonadaceae	g__uncultured_bacterium_f_Saccharimonadaceae	s__uncultured_bacterium_f_Saccharimonadaceae
OTU2486	0	6	2	28	25	0	48	11	3	2	18	8	1	4	0	4	1	5	1	4	6	0	9	1	7	33	2	2	18	0	0	0	2	0	8	13	k__Bacteria	p__Proteobacteria	c__Gammaproteobacteria	o__Betaproteobacteriales	f__Neisseriaceae	g__Neisseria	s__uncultured_bacterium_g_Neisseria
OTU2493	0	9	4	3	13	92	3	3	6	0	1	14	1	4	2	0	0	4	0	1	0	1	29	1	1	2	2	7	18	1	6	1	1	0	0	0	k__Bacteria	p__Fusobacteria	c__Fusobacteriia	o__Fusobacteriales	f__Leptotrichiaceae	g__Leptotrichia	s__uncultured_bacterium_g_Leptotrichia
OTU25	40	4	1	11	7	3	16	6	27	74	78	76	4	2	0	3	67	187	108	78	3017	34	51	63	131	195	28	160	230	364	24	39	1498	13	69	72	k__Bacteria	p__Cyanobacteria	c__Oxyphotobacteria	o__Chloroplast	f__Ammopiptanthus_mongolicus	g__Ammopiptanthus_mongolicus	s__Ammopiptanthus_mongolicus
OTU250	18	1	0	3	1	1	6	3	4	85	15	30	0	1	1	0	4	1	108	10	17	4	0	0	2	4	2	25	2	19	0	71	2	3	6	14	k__Bacteria	p__Proteobacteria	c__Gammaproteobacteria	o__Pseudomonadales	f__Pseudomonadaceae	g__Pseudomonas	s__uncultured_bacterium_g_Pseudomonas
OTU251	2	0	0	0	0	1	8	0	0	268	4	0	0	0	0	1	0	0	0	0	0	0	0	0	0	0	0	0	0	0	0	0	0	0	0	0	k__Bacteria	p__Bacteroidetes	c__Bacteroidia	o__Bacteroidales	f__Muribaculaceae	g__uncultured_bacterium_f_Muribaculaceae	s__uncultured_bacterium_f_Muribaculaceae
OTU252	1	0	1	1	0	0	1	0	0	11	2	7	0	0	0	0	3	16	7	10	28	8	5	0	11	8	8	14	5	29	6	6	5	4	14	10	k__Bacteria	p__Firmicutes	c__Bacilli	o__Lactobacillales	f__Enterococcaceae	g__Enterococcus	s__uncultured_bacterium_g_Enterococcus
OTU256	0	0	0	10	109	0	0	21	0	1	0	0	15	12	0	3	0	64	4	1	2	3	1	1	15	3	93	3	26	3	15	0	0	1	0	13	k__Bacteria	p__Bacteroidetes	c__Bacteroidia	o__Bacteroidales	f__Prevotellaceae	g__Prevotella	s__Prevotella_intermedia
OTU258	0	11	0	1	6	1	0	0	47	0	0	9	0	2	1	0	2	2	2	0	0	0	0	1	0	6	0	1	6	10	2	2	3	1	0	1	k__Bacteria	p__Firmicutes	c__Negativicutes	o__Selenomonadales	f__Veillonellaceae	g__Selenomonas_4	s__uncultured_bacterium_g_Selenomonas_4
OTU259	0	0	0	0	2	0	3	0	0	237	5	1	0	1	0	0	3	7	5	2	2	1	0	1	6	8	4	0	0	0	2	1	0	0	6	6	k__Bacteria	p__Acidobacteria	c__Blastocatellia_Subgroup_4	o__Pyrinomonadales	f__Pyrinomonadaceae	g__RB41	s__uncultured_bacterium_g_RB41
OTU26	39	400	335	391	307	234	544	259	165	34	201	615	33	122	100	266	88	145	31	464	472	304	179	157	110	547	93	680	563	494	57	55	212	83	304	246	k__Bacteria	p__Actinobacteria	c__Actinobacteria	o__Micrococcales	f__Micrococcaceae	g__Rothia	s__uncultured_bacterium_g_Rothia
OTU260	183	451	303	413	361	489	210	1267	666	30	461	1350	129	312	137	160	124	173	62	520	1290	147	240	445	162	1081	68	179	351	426	97	153	458	128	204	866	k__Bacteria	p__Firmicutes	c__Bacilli	o__Lactobacillales	f__Streptococcaceae	g__Streptococcus	s__uncultured_bacterium_g_Streptococcus
OTU261	2	47	7	3	30	2	0	0	57	0	0	10	1	7	1	1	0	6	2	4	16	1	0	3	0	19	1	0	1	12	3	4	4	38	0	11	k__Bacteria	p__Actinobacteria	c__Coriobacteriia	o__Coriobacteriales	f__Atopobiaceae	g__Olsenella	s__uncultured_bacterium_g_Olsenella
OTU263	1	0	0	0	0	0	4	0	0	15	6	1	0	2	0	2	10	19	8	7	5	7	0	5	12	5	12	8	1	2	9	10	0	0	10	1	k__Bacteria	p__Nitrospirae	c__Nitrospira	o__Nitrospirales	f__Nitrospiraceae	g__Nitrospira	s__uncultured_bacterium_g_Nitrospira
OTU267	1	0	0	0	0	0	0	0	0	0	1	2	0	0	0	0	4	24	4	4	26	12	4	1	8	13	7	7	40	46	11	10	7	2	10	11	k__Bacteria	p__Firmicutes	c__Negativicutes	o__Selenomonadales	f__Veillonellaceae	g__Megasphaera	s__uncultured_bacterium_g_Megasphaera
OTU268	15	0	4	3	1	1	4	0	8	24	28	22	0	1	0	0	2	53	1	0	5	3	6	4	5	3	0	15	2	19	8	19	1	6	4	7	k__Bacteria	p__Firmicutes	c__Clostridia	o__Clostridiales	f__Peptostreptococcaceae	g__Romboutsia	s__uncultured_bacterium_g_Romboutsia
OTU27	145	5	72	48	72	139	30	50	50	3	40	37	51	136	164	73	219	97	609	299	131	233	265	262	79	185	455	78	86	160	225	161	148	42	279	363	k__Bacteria	p__Firmicutes	c__Clostridia	o__Clostridiales	f__Peptostreptococcaceae	g__Peptostreptococcus	s__uncultured_bacterium_g_Peptostreptococcus
OTU271	6	0	3	5	0	3	44	3	10	13	51	88	2	1	5	1	5	20	7	9	10	4	7	5	9	11	2	7	1	4	5	9	2	4	1	16	k__Bacteria	p__Fusobacteria	c__Fusobacteriia	o__Fusobacteriales	f__Fusobacteriaceae	g__Fusobacterium	s__uncultured_bacterium_g_Fusobacterium
OTU272	12	0	1	1	0	2	27	7	8	51	37	54	2	0	3	2	0	0	0	0	0	0	0	0	0	0	0	0	0	0	0	0	0	0	0	0	k__Bacteria	p__Bacteroidetes	c__Bacteroidia	o__Bacteroidales	f__Bacteroidaceae	g__Bacteroides	s__uncultured_bacterium_g_Bacteroides
OTU2737	0	9	0	14	2	8	38	18	4	0	2	16	6	0	1	2	0	4	2	105	1	37	0	0	7	32	5	4	1	0	1	0	2	5	10	43	k__Bacteria	p__Proteobacteria	c__Gammaproteobacteria	o__Betaproteobacteriales	f__Neisseriaceae	g__Alysiella	s__uncultured_bacterium_g_Alysiella
OTU275	0	0	0	0	1	0	1	0	0	94	0	0	0	0	0	0	9	1	3	1	1	5	1	3	4	5	8	0	0	0	5	3	0	0	21	4	k__Bacteria	p__Rokubacteria	c__NC10	o__Rokubacteriales	f__uncultured_bacterium_o_Rokubacteriales	g__uncultured_bacterium_o_Rokubacteriales	s__uncultured_bacterium_o_Rokubacteriales
OTU2751	0	0	0	1	0	6	9	0	0	0	0	1	0	0	1	0	21	8	7	29	1	54	7	47	62	25	41	6	2	8	3	15	3	8	15	9	k__Bacteria	p__Bacteroidetes	c__Bacteroidia	o__Bacteroidales	f__Prevotellaceae	g__Alloprevotella	s__uncultured_bacterium_g_Alloprevotella
OTU277	0	1	0	0	0	0	0	0	0	8	0	0	0	0	0	1	0	0	0	0	0	0	0	0	0	0	0	0	0	0	0	0	0	0	1	0	k__Bacteria	p__Bacteroidetes	c__Bacteroidia	o__Bacteroidales	f__Muribaculaceae	g__uncultured_bacterium_f_Muribaculaceae	s__uncultured_bacterium_f_Muribaculaceae
OTU28	474	140	381	126	88	301	96	85	102	19	285	137	362	331	222	178	496	130	1412	195	362	232	507	402	433	466	271	196	258	347	219	386	316	744	456	325	k__Bacteria	p__Firmicutes	c__Clostridia	o__Clostridiales	f__Lachnospiraceae	g__Lachnoanaerobaculum	s__uncultured_bacterium_g_Lachnoanaerobaculum
OTU280	6	0	0	0	0	1	0	0	1	0	3	6	0	0	0	0	5	10	5	4	13	5	0	0	3	5	1	2	7	80	4	4	1	3	14	5	k__Bacteria	p__Proteobacteria	c__Gammaproteobacteria	o__Betaproteobacteriales	f__Burkholderiaceae	g__Parasutterella	s__uncultured_bacterium_g_Parasutterella
OTU281	4	28	2	4	1	5	3	3	5	1	0	0	2	3	1	2	1	2	0	9	38	2	1	1	4	21	2	0	2	7	4	0	0	2	4	14	k__Bacteria	p__Bacteroidetes	c__Bacteroidia	o__Flavobacteriales	f__Flavobacteriaceae	g__Capnocytophaga	s__uncultured_bacterium_g_Capnocytophaga
OTU2827	4	34	11	8	99	6	9	1	46	0	3	46	0	7	4	7	6	6	2	10	57	5	4	0	1	23	4	29	7	12	3	6	12	7	2	67	k__Bacteria	p__Bacteroidetes	c__Bacteroidia	o__Bacteroidales	f__Prevotellaceae	g__Prevotella	s__uncultured_bacterium_g_Prevotella
OTU285	0	0	0	0	0	0	0	0	0	0	0	0	16	0	1	0	0	0	0	1	0	1	0	0	0	0	0	0	95	1	1	0	0	1	0	0	k__Bacteria	p__Bacteroidetes	c__Bacteroidia	o__Bacteroidales	f__Porphyromonadaceae	g__Porphyromonas	s__Porphyromonas_gingivalis
OTU286	0	0	0	0	0	0	0	0	0	21	0	2	0	0	0	0	0	0	31	0	1	1	0	2	45	1	1	1	1	0	1	37	0	0	0	58	k__Bacteria	p__Proteobacteria	c__Gammaproteobacteria	o__Betaproteobacteriales	f__Rhodocyclaceae	g__Dechloromonas	s__uncultured_bacterium_g_Dechloromonas
OTU287	4	0	0	0	0	0	1	1	1	9	9	3	0	0	1	0	9	4	10	2	7	10	0	5	16	17	1	10	7	109	3	2	3	1	24	9	k__Bacteria	p__Firmicutes	c__Clostridia	o__Clostridiales	f__Lachnospiraceae	g__Blautia	s__uncultured_bacterium_g_Blautia
OTU288	45	54	9	52	546	33	17	16	112	5	40	112	3	19	24	22	8	35	12	15	651	4	93	5	13	89	25	108	60	117	16	18	83	12	10	58	k__Bacteria	p__Firmicutes	c__Negativicutes	o__Selenomonadales	f__Veillonellaceae	g__uncultured_bacterium_f_Veillonellaceae	s__uncultured_bacterium_f_Veillonellaceae
OTU289	0	0	0	0	0	0	0	0	0	0	0	0	0	0	0	0	0	1	0	0	0	1	0	0	0	0	0	0	0	0	1	0	0	0	0	0	k__Bacteria	p__Actinobacteria	c__Coriobacteriia	o__Coriobacteriales	f__Atopobiaceae	g__Olsenella	s__uncultured_bacterium_g_Olsenella
OTU29	619	22	220	52	22	173	48	36	33	5	81	71	222	145	158	83	324	134	493	136	2530	157	369	481	303	362	551	394	247	483	485	360	511	283	1020	446	k__Bacteria	p__Firmicutes	c__Clostridia	o__Clostridiales	f__Lachnospiraceae	g__Oribacterium	s__Oribacterium_sinus
OTU292	4	0	3	0	0	0	11	1	4	118	28	45	0	0	0	4	0	0	0	0	0	0	0	0	0	0	0	0	0	0	0	0	0	0	0	0	k__Bacteria	p__Bacteroidetes	c__Bacteroidia	o__Bacteroidales	f__Bacteroidaceae	g__Bacteroides	s__Bacteroides_sp
OTU293	0	0	2	0	0	0	3	0	0	179	1	1	1	0	0	0	8	9	6	4	1	8	0	4	4	3	3	2	0	0	6	5	0	1	2	3	k__Bacteria	p__Proteobacteria	c__Gammaproteobacteria	o__Steroidobacterales	f__Steroidobacteraceae	g__Steroidobacter	s__uncultured_bacterium_g_Steroidobacter
OTU294	0	0	0	1	21	0	0	5	0	0	0	2	2	2	2	2	0	10	1	12	44	9	1	3	1	8	2	44	24	9	2	2	25	1	1	10	k__Bacteria	p__Spirochaetes	c__Spirochaetia	o__Spirochaetales	f__Spirochaetaceae	g__Treponema_2	s__Treponema_medium
OTU3	6939	6627	4838	1170	1645	4942	410	1553	7494	238	3440	3539	8038	4365	4549	5787	4946	3092	6827	2057	7582	1620	2437	6562	2367	3316	1970	2838	5524	3286	4414	3718	5748	14519	1905	5139	k__Bacteria	p__Firmicutes	c__Negativicutes	o__Selenomonadales	f__Veillonellaceae	g__Veillonella	s__uncultured_bacterium_g_Veillonella
OTU30	1	2	6	58	192	18	329	47	40	4	29	72	4	233	918	1040	80	248	16	57	47	102	545	1309	309	146	325	152	200	339	374	5	41	15	25	73	k__Bacteria	p__Patescibacteria	c__Saccharimonadia	o__Saccharimonadales	f__TM7_phylum_sp._oral_clone_FR058	g__uncultured_bacterium_f_TM7_phylum_sp._oral_clone_FR058	s__uncultured_bacterium_f_TM7_phylum_sp._oral_clone_FR058
OTU300	5	2	3	7	3	8	0	5	3	43	6	11	4	6	3	7	0	4	0	1	1	0	0	0	1	0	1	0	0	1	1	1	0	0	1	1	k__Bacteria	p__Acidobacteria	c__Acidobacteriia	o__Solibacterales	f__Solibacteraceae_Subgroup_3	g__Candidatus_Solibacter	s__uncultured_bacterium_g_Candidatus_Solibacter
OTU3050	2097	40	49	224	1474	94	136	443	18	16	163	105	16	67	258	80	4	63	3	45	21	34	314	4	50	18	38	445	239	126	27	293	96	27	7	51	k__Bacteria	p__Fusobacteria	c__Fusobacteriia	o__Fusobacteriales	f__Leptotrichiaceae	g__Leptotrichia	s__uncultured_bacterium_g_Leptotrichia
OTU306	0	0	1	2	0	0	1	0	0	54	3	2	0	1	1	0	4	26	16	4	6	7	1	6	13	19	12	4	0	1	12	13	0	0	10	10	k__Bacteria	p__Acidobacteria	c__Blastocatellia_Subgroup_4	o__Pyrinomonadales	f__Pyrinomonadaceae	g__RB41	s__uncultured_bacterium_g_RB41
OTU309	4	0	0	0	0	0	1	0	0	2	1	2	0	0	0	1	1	0	48	3	4	2	0	0	61	45	3	6	1	1	0	0	1	0	5	28	k__Bacteria	p__Firmicutes	c__Clostridia	o__Clostridiales	f__Lachnospiraceae	g__Epulopiscium	s__Niameybacter_massiliensis
OTU31	209	35	97	159	434	39	24	22	40	1	57	148	6	24	93	33	7	211	21	27	130	24	179	112	17	123	460	154	116	569	376	102	130	31	662	5	k__Bacteria	p__Firmicutes	c__Clostridia	o__Clostridiales	f__Ruminococcaceae	g__Ruminococcaceae_UCG-014	s__Clostridiales_bacterium_oral_taxon_075
OTU313	23	0	1	4	0	0	18	1	11	17	45	56	2	0	2	2	0	1	0	1	2	0	0	0	0	0	1	0	0	3	1	1	0	0	1	0	k__Bacteria	p__Firmicutes	c__Clostridia	o__Clostridiales	f__Ruminococcaceae	g__[Eubacterium]_coprostanoligenes_group	s__uncultured_bacterium_g_[Eubacterium]_coprostanoligenes_group
OTU3168	0	1	5	2	0	0	2	0	0	0	1	8	0	9	1	0	0	4	1	63	0	51	88	0	0	29	12	18	7	27	1	5	0	4	13	3	k__Bacteria	p__Proteobacteria	c__Gammaproteobacteria	o__Pasteurellales	f__Pasteurellaceae	g__Haemophilus	s__uncultured_bacterium_g_Haemophilus
OTU318	0	0	0	0	0	0	7	0	1	223	5	1	0	0	0	0	5	2	0	1	3	3	0	3	5	5	5	0	0	0	7	0	0	0	7	0	k__Bacteria	p__Acidobacteria	c__Subgroup_6	o__uncultured_bacterium_c_Subgroup_6	f__uncultured_bacterium_c_Subgroup_6	g__uncultured_bacterium_c_Subgroup_6	s__uncultured_bacterium_c_Subgroup_6
OTU319	0	0	2	0	0	0	1	0	2	0	1	10	0	0	0	0	5	1	3	0	9	11	0	0	8	0	1	0	9	107	4	0	1	4	18	1	k__Bacteria	p__Bacteroidetes	c__Bacteroidia	o__Bacteroidales	f__Bacteroidaceae	g__Bacteroides	s__uncultured_bacterium_g_Bacteroides
OTU32	131	225	494	956	295	409	423	182	740	19	861	501	125	233	277	115	14	79	12	52	47	15	41	35	56	112	28	76	39	164	45	69	174	153	36	120	k__Bacteria	p__Firmicutes	c__Bacilli	o__Lactobacillales	f__Aerococcaceae	g__Abiotrophia	s__uncultured_bacterium_g_Abiotrophia
OTU326	2	1	0	4	1	1	4	1	3	187	50	13	1	2	1	2	29	55	25	31	28	26	2	13	23	29	26	26	5	6	24	14	4	1	17	19	k__Bacteria	p__Proteobacteria	c__Alphaproteobacteria	o__Sphingomonadales	f__Sphingomonadaceae	g__Sphingomonas	s__uncultured_bacterium_g_Sphingomonas
OTU33	54	135	61	473	687	269	104	257	634	3	726	116	28	36	75	46	89	235	49	276	134	171	179	232	73	591	285	307	177	214	248	77	190	325	764	227	k__Bacteria	p__Bacteroidetes	c__Bacteroidia	o__Flavobacteriales	f__Flavobacteriaceae	g__Capnocytophaga	s__uncultured_bacterium_g_Capnocytophaga
OTU332	1	0	0	0	0	0	1	0	1	128	0	2	1	0	0	0	5	8	3	4	3	4	0	3	5	4	4	2	0	0	6	2	2	1	0	2	k__Bacteria	p__Proteobacteria	c__Gammaproteobacteria	o__CCD24	f__uncultured_bacterium_o_CCD24	g__uncultured_bacterium_o_CCD24	s__uncultured_bacterium_o_CCD24
OTU333	3	0	0	1	0	0	1	0	0	6	0	10	0	1	1	1	2	3	36	1	0	2	0	2	2	0	0	1	0	2	0	25	2	1	2	1	k__Bacteria	p__Proteobacteria	c__Gammaproteobacteria	o__Pseudomonadales	f__Moraxellaceae	g__Acinetobacter	s__uncultured_bacterium_g_Acinetobacter
OTU335	1	0	0	1	0	0	0	0	1	0	7	1	0	1	2	0	0	2	0	0	124	0	0	0	0	0	0	0	0	0	0	1	0	0	0	0	k__Bacteria	p__Firmicutes	c__Bacilli	o__Lactobacillales	f__Lactobacillaceae	g__Lactobacillus	s__Lactobacillus_hilgardii
OTU34	2271	10	8	6	37	292	8	460	57	14	102	105	14	986	179	491	59	256	459	138	380	53	251	19	147	202	72	715	207	615	212	2788	44	68	624	628	k__Bacteria	p__Fusobacteria	c__Fusobacteriia	o__Fusobacteriales	f__Leptotrichiaceae	g__Leptotrichia	s__uncultured_bacterium_g_Leptotrichia
OTU341	1	0	0	0	0	0	6	1	2	366	3	0	0	1	0	1	3	6	2	1	0	4	0	1	7	3	5	0	0	2	1	1	1	0	4	1	k__Bacteria	p__Proteobacteria	c__Gammaproteobacteria	o__Betaproteobacteriales	f__Nitrosomonadaceae	g__MND1	s__uncultured_bacterium_g_MND1
OTU345	1	0	0	0	0	1	1	0	1	9	3	4	1	0	0	1	5	34	15	6	6	3	13	8	11	12	1	4	3	1	14	16	6	1	1	14	k__Bacteria	p__Proteobacteria	c__Gammaproteobacteria	o__Betaproteobacteriales	f__Burkholderiaceae	g__Rhodoferax	s__uncultured_bacterium_g_Rhodoferax
OTU347	10	8	6	2	4	4	10	3	6	144	15	11	4	6	6	4	5	12	3	6	3	12	0	2	6	3	2	1	0	1	7	0	1	1	3	3	k__Bacteria	p__Proteobacteria	c__Alphaproteobacteria	o__Rhizobiales	f__Xanthobacteraceae	g__uncultured_bacterium_f_Xanthobacteraceae	s__uncultured_bacterium_f_Xanthobacteraceae
OTU348	0	0	0	0	0	0	3	0	0	59	8	4	0	0	0	0	8	3	5	3	4	10	0	1	2	2	2	2	12	130	11	3	3	1	18	4	k__Bacteria	p__Bacteroidetes	c__Bacteroidia	o__Bacteroidales	f__Prevotellaceae	g__Prevotellaceae_NK3B31_group	s__uncultured_bacterium_g_Prevotellaceae_NK3B31_group
OTU35	183	577	591	253	1311	738	186	384	624	27	423	658	35	102	175	300	70	402	57	289	729	165	252	110	178	755	134	2137	893	567	125	213	541	105	194	1212	k__Bacteria	p__Actinobacteria	c__Actinobacteria	o__Actinomycetales	f__Actinomycetaceae	g__Actinomyces	s__uncultured_bacterium_g_Actinomyces
OTU355	0	0	0	0	11	1	52	0	2	0	8	0	1	10	6	7	2	5	0	43	0	39	31	0	3	4	84	0	0	4	2	0	7	15	0	0	k__Bacteria	p__Fusobacteria	c__Fusobacteriia	o__Fusobacteriales	f__Leptotrichiaceae	g__Streptobacillus	s__uncultured_bacterium_g_Streptobacillus
OTU359	8	0	0	0	2	0	0	0	1	24	3	9	0	0	0	0	0	1	1	0	0	0	0	0	1	0	0	0	0	0	1	0	0	0	0	1	k__Bacteria	p__Firmicutes	c__Clostridia	o__Clostridiales	f__Ruminococcaceae	g__uncultured_bacterium_f_Ruminococcaceae	s__uncultured_bacterium_f_Ruminococcaceae
OTU36	0	1	9	1	1	0	15	0	0	0	2	2	1	2	2	12	0	20	0	4	16	24	2965	0	2	5	276	163	8	329	10	6	5	97	6	3	k__Bacteria	p__Proteobacteria	c__Gammaproteobacteria	o__Pseudomonadales	f__Moraxellaceae	g__Moraxella	s__uncultured_bacterium_g_Moraxella
OTU363	7	1	1	1	0	0	2	0	8	21	13	7	0	1	1	5	5	4	1	3	4	5	1	4	1	1	6	1	5	67	6	0	4	0	13	5	k__Bacteria	p__Firmicutes	c__Clostridia	o__Clostridiales	f__Lachnospiraceae	g__uncultured_bacterium_f_Lachnospiraceae	s__uncultured_bacterium_f_Lachnospiraceae
OTU37	180	755	879	112	65	897	18	148	222	30	861	846	1676	1417	1782	1960	3104	283	2289	661	171	717	140	101	323	219	378	119	250	680	599	2838	97	1596	1116	1004	k__Bacteria	p__Actinobacteria	c__Actinobacteria	o__Actinomycetales	f__Actinomycetaceae	g__Actinomyces	s__Actinomyces_graevenitzii_F0530
OTU374	0	0	0	0	0	0	0	0	0	126	2	0	0	0	0	1	3	4	2	1	3	4	0	2	2	3	3	1	0	0	3	2	0	0	2	2	k__Bacteria	p__Acidobacteria	c__Subgroup_6	o__Acidobacteria_bacterium_IGE-011	f__uncultured_bacterium_o_Acidobacteria_bacterium_IGE-011	g__uncultured_bacterium_o_Acidobacteria_bacterium_IGE-011	s__uncultured_bacterium_o_Acidobacteria_bacterium_IGE-011
OTU378	3	1	0	0	1	0	1	0	0	151	0	0	0	0	0	0	0	10	1	1	3	2	1	4	3	2	4	8	1	0	1	1	0	0	4	3	k__Bacteria	p__Proteobacteria	c__Gammaproteobacteria	o__Betaproteobacteriales	f__Burkholderiaceae	g__Ramlibacter	s__uncultured_bacterium_g_Ramlibacter
OTU38	567	750	292	10	106	352	8	25	149	34	146	61	780	557	916	650	309	114	118	27	186	46	35	112	235	48	63	93	226	137	349	402	232	649	234	230	k__Bacteria	p__Actinobacteria	c__Coriobacteriia	o__Coriobacteriales	f__Atopobiaceae	g__Atopobium	s__uncultured_bacterium_g_Atopobium
OTU384	36	0	0	1	4	0	8	2	2	60	9	15	0	0	1	6	0	0	0	1	1	1	0	0	1	0	0	0	0	0	0	0	0	0	0	0	k__Bacteria	p__Proteobacteria	c__Gammaproteobacteria	o__Betaproteobacteriales	f__Burkholderiaceae	g__Alcaligenes	s__uncultured_bacterium_g_Alcaligenes
OTU39	414	111	64	28	15	78	21	44	21	2	63	39	77	241	103	152	219	45	160	40	76	82	60	105	57	49	246	43	139	203	189	167	88	166	174	145	k__Bacteria	p__Firmicutes	c__Erysipelotrichia	o__Erysipelotrichales	f__Erysipelotrichaceae	g__Solobacterium	s__uncultured_bacterium_g_Solobacterium
OTU393	0	1	0	0	1	0	6	0	1	181	5	1	0	1	1	0	2	5	3	1	0	0	0	2	0	3	3	1	0	0	1	1	0	0	2	1	k__Bacteria	p__Proteobacteria	c__Alphaproteobacteria	o__Rhizobiales	f__Xanthobacteraceae	g__Rhodoplanes	s__uncultured_bacterium_g_Rhodoplanes
OTU395	1	1	0	0	0	1	3	0	0	203	4	3	0	0	1	0	4	4	6	1	4	7	0	1	3	5	5	5	0	1	3	3	1	1	7	6	k__Bacteria	p__Acidobacteria	c__Subgroup_6	o__uncultured_bacterium_c_Subgroup_6	f__uncultured_bacterium_c_Subgroup_6	g__uncultured_bacterium_c_Subgroup_6	s__uncultured_bacterium_c_Subgroup_6
OTU396	1	0	0	0	0	1	5	0	0	223	4	3	0	0	1	0	6	13	9	2	3	6	2	3	4	7	9	4	2	1	6	6	0	0	10	3	k__Bacteria	p__Gemmatimonadetes	c__Gemmatimonadetes	o__Gemmatimonadales	f__Gemmatimonadaceae	g__uncultured_bacterium_f_Gemmatimonadaceae	s__uncultured_bacterium_f_Gemmatimonadaceae
OTU399	1	0	0	0	0	0	0	0	0	17	8	9	0	0	0	0	6	7	7	0	3	8	0	1	13	6	6	9	1	1	4	3	1	2	8	10	k__Bacteria	p__Chloroflexi	c__Gitt-GS-136	o__uncultured_bacterium_c_Gitt-GS-136	f__uncultured_bacterium_c_Gitt-GS-136	g__uncultured_bacterium_c_Gitt-GS-136	s__uncultured_bacterium_c_Gitt-GS-136
OTU4	10147	7177	4346	281	960	1023	175	3906	446	100	623	641	3994	2552	824	449	1585	1215	1967	371	2422	574	672	1881	891	1162	207	1443	5110	1376	1087	384	1071	6315	640	836	k__Bacteria	p__Firmicutes	c__Bacilli	o__Lactobacillales	f__Streptococcaceae	g__Streptococcus	s__uncultured_bacterium_g_Streptococcus
OTU40	8	60	419	81	941	246	32	547	1881	15	23	172	12	286	79	88	270	291	79	2724	90	3439	1808	464	931	330	380	2805	158	356	1164	21	1428	804	365	88	k__Bacteria	p__Bacteroidetes	c__Bacteroidia	o__Bacteroidales	f__Prevotellaceae	g__Alloprevotella	s__uncultured_bacterium_g_Alloprevotella
OTU400	0	0	0	0	0	0	1	0	0	137	2	6	0	1	0	0	19	32	34	19	12	24	4	17	18	17	34	13	6	8	9	28	3	0	11	20	k__Bacteria	p__Proteobacteria	c__Alphaproteobacteria	o__Sphingomonadales	f__Sphingomonadaceae	g__uncultured_bacterium_f_Sphingomonadaceae	s__uncultured_bacterium_f_Sphingomonadaceae
OTU4026	1	0	0	0	0	0	1	0	0	19	1	0	0	0	0	0	17	10	4	4	43	39	0	3	13	3	3	15	64	301	7	4	17	7	54	10	k__Bacteria	p__Firmicutes	c__Negativicutes	o__Selenomonadales	f__Veillonellaceae	g__Megamonas	s__uncultured_bacterium_g_Megamonas
OTU403	0	0	0	0	0	0	0	0	0	0	0	0	0	0	0	0	2	67	13	0	0	0	23	0	12	7	0	5	0	2	20	32	1	13	6	8	k__Bacteria	p__Firmicutes	c__Bacilli	o__Bacillales	f__Paenibacillaceae	g__Paenibacillus	s__Paenibacillus_barengoltzii
OTU4084	0	14	10	48	59	3	102	12	16	5	18	13	0	2	4	2	0	4	0	10	2	4	7	1	6	16	2	1	15	1	1	0	1	0	5	7	k__Bacteria	p__Proteobacteria	c__Gammaproteobacteria	o__Betaproteobacteriales	f__Burkholderiaceae	g__Lautropia	s__uncultured_bacterium_g_Lautropia
OTU409	0	0	0	0	0	0	3	0	0	206	6	5	0	1	0	0	1	1	0	3	1	1	2	2	0	0	2	1	0	0	0	0	0	0	1	1	k__Bacteria	p__Rokubacteria	c__NC10	o__Rokubacteriales	f__uncultured_bacterium_o_Rokubacteriales	g__uncultured_bacterium_o_Rokubacteriales	s__uncultured_bacterium_o_Rokubacteriales
OTU41	200	9	327	268	305	606	79	47	381	6	160	170	91	86	65	64	175	77	395	233	200	168	272	272	69	568	559	352	93	169	186	78	342	43	136	309	k__Bacteria	p__Bacteroidetes	c__Bacteroidia	o__Bacteroidales	f__Prevotellaceae	g__Prevotella_2	s__uncultured_bacterium_g_Prevotella_2
OTU4131	5	1	0	0	0	0	1	2	0	181	7	0	1	1	0	0	6	13	1	0	1	3	2	3	5	1	4	1	0	0	3	6	1	1	5	0	k__Bacteria	p__Proteobacteria	c__Gammaproteobacteria	o__Betaproteobacteriales	f__Burkholderiaceae	g__uncultured_bacterium_f_Burkholderiaceae	s__uncultured_bacterium_f_Burkholderiaceae
OTU42	138	35	31	11	33	14	92	3	12	5	14	8	3	6	4	1	25	284	7	150	72	137	483	3	35	388	3125	31	49	315	48	15	107	158	87	25	k__Bacteria	p__Proteobacteria	c__Gammaproteobacteria	o__Pasteurellales	f__Pasteurellaceae	g__Haemophilus	s__uncultured_bacterium_g_Haemophilus
OTU421	12	0	0	2	0	0	7	0	0	304	6	13	0	1	1	0	0	0	0	0	0	0	0	0	0	0	0	0	0	0	0	0	0	0	0	0	k__Bacteria	p__Firmicutes	c__Clostridia	o__Clostridiales	f__Ruminococcaceae	g__Faecalibacterium	s__uncultured_bacterium_g_Faecalibacterium
OTU428	1	0	0	0	0	0	2	1	0	88	9	6	0	0	0	0	7	16	17	3	5	11	1	6	7	3	0	3	1	1	5	14	2	2	7	8	k__Bacteria	p__Chloroflexi	c__KD4-96	o__uncultured_bacterium_c_KD4-96	f__uncultured_bacterium_c_KD4-96	g__uncultured_bacterium_c_KD4-96	s__uncultured_bacterium_c_KD4-96
OTU43	144	132	81	3	67	73	2	130	75	6	38	20	430	281	505	352	766	248	233	52	839	80	789	616	210	491	97	129	612	329	102	730	114	132	540	299	k__Bacteria	p__Firmicutes	c__Negativicutes	o__Selenomonadales	f__Veillonellaceae	g__Selenomonas_3	s__uncultured_bacterium_g_Selenomonas_3
OTU44	270	754	433	389	863	361	263	269	1313	16	1076	300	57	142	154	206	13	211	80	343	1028	102	125	70	29	101	7	46	392	124	24	236	68	148	22	263	k__Bacteria	p__Fusobacteria	c__Fusobacteriia	o__Fusobacteriales	f__Leptotrichiaceae	g__Leptotrichia	s__uncultured_bacterium_g_Leptotrichia
OTU442	10	6	11	5	13	16	6	6	7	19	10	6	7	5	11	9	0	0	0	0	0	0	0	0	0	0	0	0	0	0	0	0	0	0	0	0	k__Bacteria	p__Acidobacteria	c__Acidobacteriia	o__Subgroup_2	f__uncultured_bacterium_o_Subgroup_2	g__uncultured_bacterium_o_Subgroup_2	s__uncultured_bacterium_o_Subgroup_2
OTU45	38	4	6	3	6	3	18	1	8	457	50	52	2	4	2	5	2	3	0	0	4	1	0	2	2	5	1	6	15	0	1	4	0	0	1	0	k__Bacteria	p__Verrucomicrobia	c__Verrucomicrobiae	o__Verrucomicrobiales	f__Akkermansiaceae	g__Akkermansia	s__uncultured_bacterium_g_Akkermansia
OTU451	5	0	1	0	4	4	1	0	0	7	9	7	2	0	7	2	2	2	4	5	3	3	14	1	4	9	11	6	1	2	0	0	2	1	45	4	k__Bacteria	p__Patescibacteria	c__Saccharimonadia	o__Saccharimonadales	f__Saccharimonadaceae	g__Candidatus_Saccharimonas	s__uncultured_bacterium_g_Candidatus_Saccharimonas
OTU4540	4	0	1	0	0	0	4	2	1	4	8	24	0	0	1	1	4	2	4	1	12	15	0	0	4	1	1	3	18	128	3	4	6	4	19	2	k__Bacteria	p__Proteobacteria	c__Gammaproteobacteria	o__uncultured_bacterium_c_Gammaproteobacteria	f__uncultured_bacterium_c_Gammaproteobacteria	g__uncultured_bacterium_c_Gammaproteobacteria	s__uncultured_bacterium_c_Gammaproteobacteria
OTU456	1	0	0	0	0	0	1	0	0	52	5	6	0	2	0	0	8	19	3	8	7	5	0	7	4	2	8	7	4	2	2	5	2	0	3	3	k__Bacteria	p__Proteobacteria	c__Alphaproteobacteria	o__Caulobacterales	f__Caulobacteraceae	g__Phenylobacterium	s__uncultured_bacterium_g_Phenylobacterium
OTU457	4	0	0	0	0	0	3	0	0	78	0	1	2	0	0	0	0	1	9	2	3	0	0	2	35	5	3	0	0	1	1	3	0	1	1	5	k__Bacteria	p__Bacteroidetes	c__Bacteroidia	o__Chitinophagales	f__Chitinophagaceae	g__Terrimonas	s__uncultured_bacterium_g_Terrimonas
OTU46	316	395	124	111	505	632	80	10	1299	12	13	1185	24	131	100	46	5	54	7	38	424	15	40	5	13	287	3	8	153	185	20	6	199	29	11	1	k__Bacteria	p__Fusobacteria	c__Fusobacteriia	o__Fusobacteriales	f__Leptotrichiaceae	g__Leptotrichia	s__uncultured_bacterium_g_Leptotrichia
OTU4663	0	1	3	0	0	2	9	0	1	0	1	51	0	2	0	0	1	2	334	0	34	3	0	2	5	2	2	2	6	19	2	0	1	1	78	0	k__Bacteria	p__Bacteroidetes	c__Bacteroidia	o__Bacteroidales	f__Prevotellaceae	g__Prevotella_7	s__uncultured_bacterium_g_Prevotella_7
OTU4667	0	0	0	0	0	0	0	0	0	2	0	0	0	0	0	0	0	15	27	1	1	0	4	0	55	47	0	0	3	0	2	5	0	1	1	3	k__Bacteria	p__Firmicutes	c__Clostridia	o__Clostridiales	f__Clostridiaceae_1	g__Clostridium_sensu_stricto_1	s__uncultured_bacterium_g_Clostridium_sensu_stricto_1
OTU47	438	729	188	7	35	158	3	19	163	11	129	44	208	258	738	253	452	86	127	22	265	52	17	167	269	47	19	114	487	399	385	885	181	708	218	350	k__Bacteria	p__Firmicutes	c__Negativicutes	o__Selenomonadales	f__Veillonellaceae	g__Megasphaera	s__Megasphaera_micronuciformis
OTU48	0	0	0	2	0	0	9	0	0	0	0	0	0	0	0	0	654	20	5	442	34	486	433	1975	21	463	1636	33	50	135	12	4	32	47	117	6	k__Bacteria	p__Bacteroidetes	c__Bacteroidia	o__Bacteroidales	f__Prevotellaceae	g__Prevotella	s__uncultured_bacterium_g_Prevotella
OTU4812	19	1	31	3	8	2	2	2	219	0	242	71	2	0	3	5	2	15	3	0	46	0	124	21	17	8	3	214	35	36	5	12	0	2	27	7	k__Bacteria	p__Patescibacteria	c__Saccharimonadia	o__Saccharimonadales	f__Saccharimonadaceae	g__uncultured_bacterium_f_Saccharimonadaceae	s__uncultured_bacterium_f_Saccharimonadaceae
OTU4854	21	39	205	239	1095	248	138	739	37	8	18	127	41	91	148	168	4	171	32	132	40	38	286	7	20	113	12	95	200	221	28	40	108	18	12	216	k__Bacteria	p__Fusobacteria	c__Fusobacteriia	o__Fusobacteriales	f__Leptotrichiaceae	g__Leptotrichia	s__uncultured_bacterium_g_Leptotrichia
OTU4886	0	0	0	0	0	0	47	9	1	1	0	0	0	0	1	0	0	18	0	65	1	42	0	0	0	0	1	2	7	0	6	0	0	2	0	0	k__Bacteria	p__Proteobacteria	c__Gammaproteobacteria	o__Cardiobacteriales	f__Cardiobacteriaceae	g__Cardiobacterium	s__uncultured_bacterium_g_Cardiobacterium
OTU49	79	6	69	23	11	59	11	87	24	2	43	20	112	158	423	48	207	30	182	32	47	70	89	126	86	49	236	19	35	100	450	42	77	14	141	348	k__Bacteria	p__Firmicutes	c__Clostridia	o__Clostridiales	f__Family_XIII	g__[Eubacterium]_nodatum_group	s__[Eubacterium]_infirmum
OTU492	0	0	0	0	0	0	0	0	0	0	0	0	0	0	0	0	11	29	19	4	5	11	0	9	10	9	30	3	2	0	13	8	0	0	12	3	k__Bacteria	p__Rokubacteria	c__NC10	o__Rokubacteriales	f__uncultured_bacterium_o_Rokubacteriales	g__uncultured_bacterium_o_Rokubacteriales	s__uncultured_bacterium_o_Rokubacteriales
OTU5	873	440	8434	18404	4876	1223	6435	1451	1667	357	4922	4216	380	3775	3572	4400	9000	4105	4201	10882	4125	8513	9071	10322	911	9122	7214	11914	3975	8235	8545	7175	9898	2146	9583	5135	k__Bacteria	p__Proteobacteria	c__Gammaproteobacteria	o__Betaproteobacteriales	f__Neisseriaceae	g__Neisseria	s__uncultured_bacterium_g_Neisseria
OTU50	565	85	552	489	632	1285	285	829	551	13	795	278	53	240	228	223	274	70	178	643	102	257	574	209	135	207	560	275	81	340	76	99	695	213	492	216	k__Bacteria	p__Fusobacteria	c__Fusobacteriia	o__Fusobacteriales	f__Leptotrichiaceae	g__Leptotrichia	s__uncultured_bacterium_g_Leptotrichia
OTU5029	1	15	1	18	1	45	0	3	122	0	0	22	0	0	1	1	0	10	0	18	7	6	19	0	0	22	0	2	2	5	0	15	0	2	2	0	k__Bacteria	p__Fusobacteria	c__Fusobacteriia	o__Fusobacteriales	f__Leptotrichiaceae	g__Leptotrichia	s__uncultured_bacterium_g_Leptotrichia
OTU51	2	0	261	6	176	6	27	2	31	6	250	9	11	2	0	55	6	105	12	13	6	17	24	0	7	1	171	0	82	66	465	43	82	20	55	5	k__Bacteria	p__Bacteroidetes	c__Bacteroidia	o__Flavobacteriales	f__Weeksellaceae	g__Bergeyella	s__uncultured_bacterium_g_Bergeyella
OTU516	0	0	0	0	0	0	3	0	0	263	0	1	1	1	0	1	0	0	0	0	0	0	0	0	0	0	0	0	0	0	0	0	0	0	0	0	k__Bacteria	p__Firmicutes	c__Clostridia	o__Clostridiales	f__Lachnospiraceae	g__Roseburia	s__uncultured_bacterium_g_Roseburia
OTU52	524	604	355	207	1213	268	128	84	523	18	205	486	18	92	226	171	18	174	51	164	509	71	238	87	66	366	42	771	189	319	48	108	236	21	35	1023	k__Bacteria	p__Actinobacteria	c__Actinobacteria	o__Corynebacteriales	f__Corynebacteriaceae	g__Corynebacterium	s__uncultured_bacterium_g_Corynebacterium
OTU53	188	59	107	179	82	81	145	66	126	7	311	97	11	28	112	71	29	77	52	165	23	122	49	74	136	83	80	71	19	100	152	60	93	39	142	56	k__Bacteria	p__Bacteroidetes	c__Bacteroidia	o__Flavobacteriales	f__Weeksellaceae	g__Bergeyella	s__uncultured_bacterium_g_Bergeyella
OTU54	335	4	5	4	148	34	2	4	761	6	7	2	3	50	0	5	2	121	3	0	215	8	0	1	0	57	1	1	25	46	15	1	25	100	3	48	k__Bacteria	p__Firmicutes	c__Bacilli	o__Lactobacillales	f__Streptococcaceae	g__Streptococcus	s__Streptococcus_mutans
OTU543	14	2	1	2	0	0	11	3	20	30	84	88	1	4	2	2	2	0	2	2	1	0	0	1	3	0	0	1	0	64	1	2	1	0	5	3	k__Bacteria	p__Proteobacteria	c__Gammaproteobacteria	o__Enterobacteriales	f__Enterobacteriaceae	g__Pantoea	s__uncultured_bacterium_g_Pantoea
OTU5488	11	10	17	9	34	4	5	13	9	0	17	3	0	0	15	4	2	9	6	22	15	21	19	1	1	11	5	19	6	19	2	11	21	5	1	10	k__Bacteria	p__Bacteroidetes	c__Bacteroidia	o__Flavobacteriales	f__Weeksellaceae	g__Bergeyella	s__uncultured_bacterium_g_Bergeyella
OTU5492	0	151	39	76	50	14	73	2	13	4	113	40	39	136	79	16	11	13	33	14	93	8	8	13	30	96	13	24	75	16	32	32	7	1	1	38	k__Bacteria	p__Bacteroidetes	c__Bacteroidia	o__Bacteroidales	f__Porphyromonadaceae	g__Porphyromonas	s__uncultured_bacterium_g_Porphyromonas
OTU55	13	487	370	196	193	294	14	178	1105	8	227	242	55	80	84	45	7	57	10	52	79	26	54	6	5	115	18	77	72	110	4	6	151	1	5	222	k__Bacteria	p__Fusobacteria	c__Fusobacteriia	o__Fusobacteriales	f__Leptotrichiaceae	g__Leptotrichia	s__uncultured_bacterium_g_Leptotrichia
OTU56	3	20	28	36	552	7	16	22	49	6	2	112	4	34	9	17	17	467	19	647	62	123	769	13	13	413	43	326	448	287	86	41	1127	41	23	181	k__Bacteria	p__Proteobacteria	c__Gammaproteobacteria	o__Pasteurellales	f__Pasteurellaceae	g__Aggregatibacter	s__uncultured_bacterium_g_Aggregatibacter
OTU57	139	143	34	526	731	238	87	69	183	7	113	75	24	19	86	22	70	202	73	427	332	130	141	496	53	407	870	445	171	169	172	70	235	280	81	44	k__Bacteria	p__Bacteroidetes	c__Bacteroidia	o__Flavobacteriales	f__Flavobacteriaceae	g__Capnocytophaga	s__uncultured_bacterium_g_Capnocytophaga
OTU5704	0	7	15	118	9	35	7	12	194	1	58	47	5	12	20	15	0	6	0	19	2	1	1	2	2	7	2	28	8	3	6	25	7	0	17	15	k__Bacteria	p__Proteobacteria	c__Gammaproteobacteria	o__Betaproteobacteriales	f__Burkholderiaceae	g__Lautropia	s__uncultured_bacterium_g_Lautropia
OTU577	3	0	0	1	0	0	2	1	1	115	2	0	0	0	0	0	5	18	10	2	1	14	0	7	8	10	7	0	0	1	5	4	0	0	11	4	k__Bacteria	p__Acidobacteria	c__Subgroup_6	o__uncultivated_soil_bacterium_clone_C112	f__uncultured_bacterium_o_uncultivated_soil_bacterium_clone_C112	g__uncultured_bacterium_o_uncultivated_soil_bacterium_clone_C112	s__uncultured_bacterium_o_uncultivated_soil_bacterium_clone_C112
OTU5776	1	0	7	4	3	3	0	4	1	67	9	12	3	3	3	1	2	8	1	3	4	0	2	0	4	4	3	2	4	3	2	4	1	0	0	1	k__Bacteria	p__Proteobacteria	c__Alphaproteobacteria	o__Rhizobiales	f__Xanthobacteraceae	g__uncultured_bacterium_f_Xanthobacteraceae	s__uncultured_bacterium_f_Xanthobacteraceae
OTU58	168	829	128	8	17	155	48	188	258	6	124	91	12	16	48	17	10	114	11	4	204	25	88	8	46	53	5	29	22	23	15	13	53	897	19	47	k__Bacteria	p__Proteobacteria	c__Gammaproteobacteria	o__Betaproteobacteriales	f__Neisseriaceae	g__Kingella	s__uncultured_bacterium_g_Kingella
OTU5823	10	3	20	17	10	12	14	22	3	0	12	6	3	19	5	8	1	5	6	4	0	10	1	1	1	0	3	1	1	0	5	1	1	1	5	1	k__Bacteria	p__Firmicutes	c__Bacilli	o__Bacillales	f__Family_XI	g__Gemella	s__uncultured_bacterium_g_Gemella
OTU5828	1	19	15	23	2	4	95	3	2	3	6	31	11	3	5	4	0	4	2	0	5	14	0	1	3	3	1	4	2	1	2	0	5	1	0	3	k__Bacteria	p__Actinobacteria	c__Actinobacteria	o__Micrococcales	f__Micrococcaceae	g__Rothia	s__uncultured_bacterium_g_Rothia
OTU5835	30	18	34	7	251	8	5	18	18	0	27	20	0	11	3	3	2	4	7	7	64	6	65	1	6	5	1	106	16	17	0	11	39	7	4	2	k__Bacteria	p__Firmicutes	c__Negativicutes	o__Selenomonadales	f__Veillonellaceae	g__uncultured_bacterium_f_Veillonellaceae	s__uncultured_bacterium_f_Veillonellaceae
OTU5850	3	2	3	4	4	17	1	21	22	0	1	7	0	7	3	15	0	0	4	1	1	0	5	0	1	0	2	1	2	0	0	1	5	0	0	1	k__Bacteria	p__Fusobacteria	c__Fusobacteriia	o__Fusobacteriales	f__Leptotrichiaceae	g__Leptotrichia	s__uncultured_bacterium_g_Leptotrichia
OTU5853	3	1	0	0	0	19	0	32	1	0	1	4	0	9	1	3	0	1	2	0	2	1	2	0	0	1	0	2	1	1	0	28	0	0	4	1	k__Bacteria	p__Fusobacteria	c__Fusobacteriia	o__Fusobacteriales	f__Leptotrichiaceae	g__Leptotrichia	s__uncultured_bacterium_g_Leptotrichia
OTU59	0	1	1	0	173	0	39	0	0	0	0	2	0	5	2	4	3	18	2	847	13	282	17	4	5	10	791	16	20	30	55	0	12	14	16	7	k__Bacteria	p__Proteobacteria	c__Gammaproteobacteria	o__Pseudomonadales	f__Moraxellaceae	g__Moraxella	s__uncultured_bacterium_g_Moraxella
OTU6	10482	7207	4293	2588	1055	5142	12586	8106	1833	267	9503	6724	7733	4553	4325	6668	543	1122	2309	614	2244	1593	1316	284	4722	793	1899	1407	5691	1699	1295	937	2204	4041	1755	765	k__Bacteria	p__Actinobacteria	c__Actinobacteria	o__Micrococcales	f__Micrococcaceae	g__Rothia	s__uncultured_bacterium_g_Rothia
OTU60	59	231	109	365	156	174	163	734	784	11	180	717	54	47	133	146	23	209	23	386	70	165	30	34	122	154	57	147	250	143	86	104	390	168	138	203	k__Bacteria	p__Proteobacteria	c__Gammaproteobacteria	o__Betaproteobacteriales	f__Neisseriaceae	g__Eikenella	s__uncultured_bacterium_g_Eikenella
OTU6034	7	10	6	709	40	4	271	86	31	1	3	123	11	3	29	5	25	7	2	318	9	194	90	16	7	142	3	80	12	62	29	38	14	22	479	4	k__Bacteria	p__Fusobacteria	c__Fusobacteriia	o__Fusobacteriales	f__Leptotrichiaceae	g__Leptotrichia	s__uncultured_bacterium_g_Leptotrichia
OTU6048	15	109	40	12	30	12	13	7	84	5	2	72	5	12	10	3	2	14	4	18	80	7	7	7	10	135	1	23	31	29	10	4	16	16	5	278	k__Bacteria	p__Epsilonbacteraeota	c__Campylobacteria	o__Campylobacterales	f__Campylobacteraceae	g__Campylobacter	s__uncultured_bacterium_g_Campylobacter
OTU6051	26	19	15	27	65	14	12	3	87	3	0	20	1	2	23	10	14	39	0	5	6	2	15	10	1	2	1	3	12	15	7	0	27	5	1	2	k__Bacteria	p__Bacteroidetes	c__Bacteroidia	o__Flavobacteriales	f__Flavobacteriaceae	g__Capnocytophaga	s__Capnocytophaga_ochracea
OTU6052	11	176	263	171	517	247	143	85	351	10	27	312	23	53	24	74	18	35	17	91	119	93	119	16	11	315	58	115	63	109	54	125	108	41	5	819	k__Bacteria	p__Fusobacteria	c__Fusobacteriia	o__Fusobacteriales	f__Fusobacteriaceae	g__Fusobacterium	s__uncultured_bacterium_g_Fusobacterium
OTU61	77	10	288	42	931	4	3	43	18	3	26	394	14	40	8	11	20	93	4	44	43	18	173	1	9	386	29	129	62	177	37	14	54	6	12	5	k__Bacteria	p__Proteobacteria	c__Gammaproteobacteria	o__Pasteurellales	f__Pasteurellaceae	g__Aggregatibacter	s__uncultured_bacterium_g_Aggregatibacter
OTU611	7	0	1	0	0	0	0	1	0	5	0	12	0	0	0	0	18	3	0	43	1	21	0	20	3	3	28	3	18	0	0	1	13	0	1	2	k__Bacteria	p__Firmicutes	c__Clostridia	o__Clostridiales	f__Lachnospiraceae	g__uncultured_bacterium_f_Lachnospiraceae	s__uncultured_bacterium_f_Lachnospiraceae
OTU613	2	0	0	0	0	0	0	0	0	10	1	2	0	0	0	0	11	7	8	8	2	5	0	4	15	6	19	4	0	2	5	2	0	0	10	2	k__Bacteria	p__Proteobacteria	c__Deltaproteobacteria	o__uncultured_bacterium_c_Deltaproteobacteria	f__uncultured_bacterium_c_Deltaproteobacteria	g__uncultured_bacterium_c_Deltaproteobacteria	s__uncultured_bacterium_c_Deltaproteobacteria
OTU62	174	507	66	314	825	148	344	133	93	9	366	126	21	16	94	116	75	193	74	350	559	309	71	439	220	431	487	493	264	248	73	96	164	359	650	186	k__Bacteria	p__Bacteroidetes	c__Bacteroidia	o__Flavobacteriales	f__Flavobacteriaceae	g__Capnocytophaga	s__Capnocytophaga_gingivalis
OTU625	42	175	16	9	271	15	4	1	158	1	6	57	18	46	1	10	10	43	5	6	416	7	91	2	4	61	17	58	76	80	14	26	71	9	6	141	k__Bacteria	p__Firmicutes	c__Negativicutes	o__Selenomonadales	f__Veillonellaceae	g__Selenomonas	s__uncultured_bacterium_g_Selenomonas
OTU63	2	4	8	42	333	12	461	191	34	10	39	173	22	17	70	22	2	64	3	116	4	86	10	3	3	77	24	68	9	23	22	0	4	12	22	4	k__Bacteria	p__Proteobacteria	c__Gammaproteobacteria	o__Betaproteobacteriales	f__Neisseriaceae	g__Neisseria	s__uncultured_bacterium_g_Neisseria
OTU64	16	48	40	42	51	89	5	10	21	0	163	17	1	18	208	35	24	65	34	16	31	26	94	140	13	123	58	37	50	100	51	4	94	14	208	33	k__Bacteria	p__Firmicutes	c__Clostridia	o__Clostridiales	f__Ruminococcaceae	g__Ruminococcaceae_UCG-014	s__uncultured_bacterium_g_Ruminococcaceae_UCG-014
OTU65	0	0	0	0	0	0	0	0	0	0	0	0	0	0	0	0	1	39	7	20	149	6	12	2	14	10	2	7	143	23	16	7	27	3	3	4	k__Bacteria	p__Firmicutes	c__Negativicutes	o__Selenomonadales	f__Veillonellaceae	g__Veillonella	s__uncultured_bacterium_g_Veillonella
OTU659	0	3	0	0	15	4	0	2	2	1	1	5	1	0	1	1	0	1	2	0	8	0	0	0	0	21	1	84	3	5	1	0	1	49	3	4	k__Bacteria	p__Actinobacteria	c__Actinobacteria	o__Actinomycetales	f__Actinomycetaceae	g__Actinomyces	s__Actinomyces_israelii
OTU66	73	16	37	34	89	52	10	23	15	3	24	28	18	53	126	12	199	185	148	197	432	139	178	300	60	227	327	297	73	299	77	63	154	33	458	90	k__Bacteria	p__Firmicutes	c__Clostridia	o__Clostridiales	f__Lachnospiraceae	g__Catonella	s__uncultured_bacterium_g_Catonella
OTU6677	0	2	1	3	28	3	2	2	29	1	1	165	33	0	0	1	13	12	794	269	67	983	5	5	435	15	118	27	31	169	17	4	6	95	1486	6	k__Bacteria	p__Proteobacteria	c__Gammaproteobacteria	o__Betaproteobacteriales	f__Neisseriaceae	g__Neisseria	s__uncultured_bacterium_g_Neisseria
OTU67	0	1	32	0	2	32	0	2	0	0	6	2	50	13	33	118	17	12	10	12	464	4	53	52	39	17	49	8	66	67	38	208	18	10	84	153	k__Bacteria	p__Firmicutes	c__Clostridia	o__Clostridiales	f__Lachnospiraceae	g__Butyrivibrio_2	s__uncultured_bacterium_g_Butyrivibrio_2
OTU674	7	18	28	57	27	78	53	147	33	4	24	47	36	49	56	26	22	7	42	19	5	16	18	35	37	6	38	10	7	2	18	11	18	2	27	27	k__Bacteria	p__Firmicutes	c__Negativicutes	o__Selenomonadales	f__Veillonellaceae	g__Veillonella	s__uncultured_bacterium_g_Veillonella
OTU675	6	27	16	0	15	17	1	42	15	1	21	5	1189	351	10	81	144	40	459	19	289	15	9	750	167	17	9	64	316	38	116	1698	68	13	13	34	k__Bacteria	p__Bacteroidetes	c__Bacteroidia	o__Bacteroidales	f__Prevotellaceae	g__Prevotella_7	s__uncultured_bacterium_g_Prevotella_7
OTU68	142	3	9	13	668	3	11	39	14	1	16	56	1	12	8	10	201	106	17	119	515	69	327	35	15	98	272	187	133	178	37	30	71	44	119	63	k__Bacteria	p__Epsilonbacteraeota	c__Campylobacteria	o__Campylobacterales	f__Campylobacteraceae	g__Campylobacter	s__Campylobacter_rectus
OTU69	49	47	18	4	3	54	3	17	4	1	14	12	22	96	233	123	76	21	59	5	24	30	17	19	25	20	31	13	19	31	24	99	37	113	32	77	k__Bacteria	p__Firmicutes	c__Clostridia	o__Clostridiales	f__Family_XIII	g__Mogibacterium	s__uncultured_bacterium_g_Mogibacterium
OTU6910	9	0	1	0	0	0	0	0	1	8	12	8	1	0	0	0	5	3	1	1	6	9	0	0	1	5	1	1	13	120	4	4	3	6	20	6	k__Bacteria	p__Bacteroidetes	c__Bacteroidia	o__Bacteroidales	f__Bacteroidaceae	g__Bacteroides	s__uncultured_bacterium_g_Bacteroides
OTU694	2	11	4	16	5	40	23	11	6	0	0	5	87	14	83	78	20	8	31	16	6	43	1	39	49	18	26	9	14	0	11	60	2	9	15	23	k__Bacteria	p__Bacteroidetes	c__Bacteroidia	o__Bacteroidales	f__Prevotellaceae	g__Alloprevotella	s__uncultured_bacterium_g_Alloprevotella
OTU6969	117	383	164	204	898	112	98	53	310	13	13	175	56	98	35	51	15	215	16	238	243	153	455	9	31	552	54	207	327	147	116	74	62	44	50	40	k__Bacteria	p__Fusobacteria	c__Fusobacteriia	o__Fusobacteriales	f__Fusobacteriaceae	g__Fusobacterium	s__uncultured_bacterium_g_Fusobacterium
OTU698	2	0	0	3	1	0	3	1	2	31	1	4	0	1	1	2	6	11	4	12	4	6	4	5	10	4	16	7	3	4	4	4	6	1	2	16	k__Bacteria	p__Actinobacteria	c__Actinobacteria	o__Micrococcales	f__Microbacteriaceae	g__uncultured_bacterium_f_Microbacteriaceae	s__uncultured_bacterium_f_Microbacteriaceae
OTU7	289	188	1028	2696	2319	4904	2284	935	917	59	1351	1983	270	1942	1764	373	1202	579	1472	2538	1178	2471	4596	1840	1564	3020	5010	1779	531	2188	2071	947	1758	547	3508	964	k__Bacteria	p__Fusobacteria	c__Fusobacteriia	o__Fusobacteriales	f__Fusobacteriaceae	g__Fusobacterium	s__uncultured_bacterium_g_Fusobacterium
OTU70	0	4	5	1	10	11	2	54	32	0	17	12	99	109	86	108	146	37	45	52	99	41	93	67	46	44	23	37	78	39	18	597	22	19	10	115	k__Bacteria	p__Firmicutes	c__Clostridia	o__Clostridiales	f__Lachnospiraceae	g__uncultured_bacterium_f_Lachnospiraceae	s__uncultured_bacterium_f_Lachnospiraceae
OTU705	610	57	827	1861	345	1709	1786	5467	334	27	168	630	295	1464	431	485	1768	307	1122	3625	159	1652	1959	2724	2844	221	1083	855	227	746	758	232	356	177	508	860	k__Bacteria	p__Firmicutes	c__Negativicutes	o__Selenomonadales	f__Veillonellaceae	g__Veillonella	s__uncultured_bacterium_g_Veillonella
OTU71	173	184	54	67	226	140	103	213	110	3	93	79	7	38	45	82	18	62	18	85	223	40	63	23	21	106	10	79	50	70	20	109	63	41	53	165	k__Bacteria	p__Proteobacteria	c__Gammaproteobacteria	o__Cardiobacteriales	f__Cardiobacteriaceae	g__Cardiobacterium	s__uncultured_bacterium_g_Cardiobacterium
OTU712	4	1	1	2	0	0	3	1	3	140	20	12	0	2	0	2	2	2	1	1	2	1	0	5	3	4	0	0	1	19	1	0	4	1	6	1	k__Bacteria	p__Firmicutes	c__Clostridia	o__Clostridiales	f__Ruminococcaceae	g__Ruminococcaceae_UCG-014	s__uncultured_bacterium_g_Ruminococcaceae_UCG-014
OTU7198	2	236	143	11	47	10	1	0	72	1	21	118	3	21	8	3	1	10	5	1	17	1	2	0	4	52	2	1	4	16	4	7	15	6	3	331	k__Bacteria	p__Fusobacteria	c__Fusobacteriia	o__Fusobacteriales	f__Leptotrichiaceae	g__Leptotrichia	s__uncultured_bacterium_g_Leptotrichia
OTU72	7	1	2	1	0	1	4	4	4	20	15	24	0	3	3	2	38	12	17	11	66	65	2	7	25	17	21	16	111	717	45	18	25	24	114	33	k__Bacteria	p__Bacteroidetes	c__Bacteroidia	o__Bacteroidales	f__Bacteroidaceae	g__Bacteroides	s__uncultured_bacterium_g_Bacteroides
OTU721	10	1	0	8	0	94	22	13	0	0	20	24	0	0	146	22	45	7	4	1	5	3	115	175	93	2	139	1	9	28	4	0	55	6	28	0	k__Bacteria	p__Firmicutes	c__Clostridia	o__Clostridiales	f__Lachnospiraceae	g__Stomatobaculum	s__uncultured_bacterium_g_Stomatobaculum
OTU7225	75	3	11	2	7	3	24	12	13	31	112	295	2	8	2	7	1	2	14	1	0	0	0	0	1	0	0	1	3	0	0	12	0	11	1	1	k__Bacteria	p__Cyanobacteria	c__Oxyphotobacteria	o__Chloroplast	f__uncultured_bacterium_o_Chloroplast	g__uncultured_bacterium_o_Chloroplast	s__uncultured_bacterium_o_Chloroplast
OTU723	3	33	116	8	18	26	13	45	90	11	23	35	16	2	0	5	0	3	1	0	0	0	0	0	0	0	1	0	1	0	0	0	0	6	0	3	k__Bacteria	p__Cyanobacteria	c__Oxyphotobacteria	o__Chloroplast	f__uncultured_bacterium_o_Chloroplast	g__uncultured_bacterium_o_Chloroplast	s__uncultured_bacterium_o_Chloroplast
OTU73	51	35	11	11	594	21	2	13	11	5	48	37	52	649	5	23	128	24	15	9	134	55	841	10	24	359	817	24	118	232	134	20	628	55	51	11	k__Bacteria	p__Bacteroidetes	c__Bacteroidia	o__Bacteroidales	f__Prevotellaceae	g__Alloprevotella	s__Alloprevotella_tannerae
OTU7308	0	1	0	22	131	2	52	4	4	3	20	4	1	1	11	8	1	19	19	12	4	20	2	1	0	16	0	134	28	30	2	2	19	1	1	1	k__Bacteria	p__Proteobacteria	c__Gammaproteobacteria	o__Betaproteobacteriales	f__Neisseriaceae	g__Neisseria	s__uncultured_bacterium_g_Neisseria
OTU7327	0	3	0	10	85	0	0	13	2	0	2	0	0	7	3	16	0	2	0	16	1	37	1	0	2	0	1	1	2	2	4	2	0	3	0	0	k__Bacteria	p__Proteobacteria	c__Gammaproteobacteria	o__Betaproteobacteriales	f__Neisseriaceae	g__uncultured_bacterium_f_Neisseriaceae	s__uncultured_bacterium_f_Neisseriaceae
OTU736	1593	1047	460	73	176	642	142	1548	192	54	268	508	1184	801	299	746	373	415	761	152	715	172	133	421	459	125	100	407	940	371	705	297	354	790	332	771	k__Bacteria	p__Firmicutes	c__Bacilli	o__Lactobacillales	f__Streptococcaceae	g__Streptococcus	s__uncultured_bacterium_g_Streptococcus
OTU7378	2	3	12	72	234	9	2	1	19	0	1	33	6	4	1	3	3	3	4	9	33	0	3	1	2	1	16	4	2	32	4	0	7	1	4	1	k__Bacteria	p__Fusobacteria	c__Fusobacteriia	o__Fusobacteriales	f__Leptotrichiaceae	g__Leptotrichia	s__uncultured_bacterium_g_Leptotrichia
OTU74	17	9	9	189	157	20	104	5	32	4	344	28	2	94	42	21	24	37	5	269	99	108	14	11	24	233	770	44	56	140	196	5	117	22	62	51	k__Bacteria	p__Patescibacteria	c__Gracilibacteria	o__Absconditabacteriales_SR1	f__SR1_bacterium_oral_taxon_875	g__uncultured_bacterium_f_SR1_bacterium_oral_taxon_875	s__uncultured_bacterium_f_SR1_bacterium_oral_taxon_875
OTU7440	0	0	0	0	0	103	0	2	0	0	1	2	0	11	0	0	0	6	0	1	3	0	21	0	2	0	5	2	23	2	8	0	0	0	0	0	k__Bacteria	p__Fusobacteria	c__Fusobacteriia	o__Fusobacteriales	f__Leptotrichiaceae	g__Leptotrichia	s__uncultured_bacterium_g_Leptotrichia
OTU7472	59	36	7	36	100	18	30	38	66	2	3	13	1	5	45	16	5	39	2	3	3	2	23	3	2	44	7	141	12	18	6	0	41	0	0	1	k__Bacteria	p__Fusobacteria	c__Fusobacteriia	o__Fusobacteriales	f__Leptotrichiaceae	g__Leptotrichia	s__uncultured_bacterium_g_Leptotrichia
OTU75	39	97	175	99	128	40	112	111	264	7	124	14	26	37	168	71	22	88	10	286	22	174	165	12	16	173	172	62	205	135	217	22	449	218	75	11	k__Bacteria	p__Bacteroidetes	c__Bacteroidia	o__Bacteroidales	f__Porphyromonadaceae	g__Porphyromonas	s__Porphyromonas_sp
OTU76	44	81	418	152	402	36	16	280	496	10	77	345	4	309	40	68	33	72	4	951	25	342	247	24	103	56	95	222	39	161	63	6	717	144	110	6	k__Bacteria	p__Firmicutes	c__Negativicutes	o__Selenomonadales	f__Veillonellaceae	g__Veillonella	s__uncultured_bacterium_g_Veillonella
OTU77	17	72	26	16	994	83	14	17	213	4	14	37	7	10	15	40	18	60	10	21	23	11	34	9	21	101	12	115	37	183	24	49	10	15	16	285	k__Bacteria	p__Patescibacteria	c__Saccharimonadia	o__Saccharimonadales	f__Saccharimonadaceae	g__uncultured_bacterium_f_Saccharimonadaceae	s__uncultured_bacterium_f_Saccharimonadaceae
OTU770	0	0	0	0	0	0	3	3	0	152	4	1	0	3	0	0	3	7	3	2	3	4	0	2	2	13	4	2	0	0	5	2	2	0	5	1	k__Bacteria	p__Acidobacteria	c__Subgroup_6	o__uncultured_bacterium_c_Subgroup_6	f__uncultured_bacterium_c_Subgroup_6	g__uncultured_bacterium_c_Subgroup_6	s__uncultured_bacterium_c_Subgroup_6
OTU7757	3	9	4	34	10	12	12	12	14	1	5	15	2	2	4	6	0	1	1	3	1	3	0	0	0	3	0	3	0	0	0	0	2	0	0	2	k__Bacteria	p__Fusobacteria	c__Fusobacteriia	o__Fusobacteriales	f__Leptotrichiaceae	g__Leptotrichia	s__uncultured_bacterium_g_Leptotrichia
OTU7770	4	2	0	25	2	3	13	23	0	0	0	26	0	0	26	13	5	0	4	5	1	7	30	3	0	2	0	1	2	5	2	46	60	3	26	1	k__Bacteria	p__Fusobacteria	c__Fusobacteriia	o__Fusobacteriales	f__Leptotrichiaceae	g__Leptotrichia	s__uncultured_bacterium_g_Leptotrichia
OTU7797	0	21	0	1	1	4	1	1	116	0	0	7	0	0	0	2	1	1	0	0	57	3	0	1	2	2	0	0	2	2	3	0	5	2	3	68	k__Bacteria	p__Bacteroidetes	c__Bacteroidia	o__Bacteroidales	f__Prevotellaceae	g__Prevotella	s__uncultured_bacterium_g_Prevotella
OTU78	39	111	116	100	28	46	42	186	10	4	20	35	10	21	42	49	4	23	2	6	78	11	40	6	16	42	15	134	42	92	13	27	195	15	99	119	k__Bacteria	p__Firmicutes	c__Bacilli	o__Lactobacillales	f__Streptococcaceae	g__Streptococcus	s__uncultured_bacterium_g_Streptococcus
OTU789	0	2	0	0	0	0	0	0	0	151	3	0	0	1	0	0	6	16	5	11	5	7	1	4	6	5	4	7	1	1	3	5	0	1	2	4	k__Bacteria	p__Proteobacteria	c__Gammaproteobacteria	o__Betaproteobacteriales	f__Burkholderiaceae	g__Piscinibacter	s__uncultured_bacterium_g_Piscinibacter
OTU79	2	50	8	1	4	1	2	0	10	0	34	10	61	60	38	37	33	14	33	7	61	13	3	24	15	7	8	40	90	57	34	29	99	718	27	82	k__Bacteria	p__Firmicutes	c__Clostridia	o__Clostridiales	f__Lachnospiraceae	g__Stomatobaculum	s__uncultured_bacterium_g_Stomatobaculum
OTU8	137	1289	1297	2649	5221	1604	1761	875	6711	104	1369	2854	1202	847	1571	784	214	1364	480	2580	1645	1107	1603	206	13106	6239	3801	920	1412	2832	646	547	1226	2726	980	1401	k__Bacteria	p__Proteobacteria	c__Gammaproteobacteria	o__Betaproteobacteriales	f__Neisseriaceae	g__Neisseria	s__uncultured_bacterium_g_Neisseria
OTU80	2443	1425	1692	91	140	1948	77	758	301	55	573	1170	1990	1801	3644	2259	4410	1405	2783	204	2372	335	1329	2240	2178	1188	794	956	3695	1993	1721	3739	732	699	3908	1678	k__Bacteria	p__Firmicutes	c__Negativicutes	o__Selenomonadales	f__Veillonellaceae	g__Veillonella	s__uncultured_bacterium_g_Veillonella
OTU81	638	294	95	21	570	52	22	50	553	1	151	189	12	38	36	26	11	37	18	26	493	8	122	10	9	106	9	356	67	289	19	39	191	27	13	729	k__Bacteria	p__Firmicutes	c__Negativicutes	o__Selenomonadales	f__Veillonellaceae	g__Selenomonas_3	s__uncultured_bacterium_g_Selenomonas_3
OTU82	0	35	2	9	5	78	31	19	133	1	1	11	1	23	29	2	3	11	11	0	18	3	6	1	71	92	3	1	48	31	6	36	16	0	5	2	k__Bacteria	p__Actinobacteria	c__Actinobacteria	o__Actinomycetales	f__Actinomycetaceae	g__F0332	s__uncultured_bacterium_g_F0332
OTU821	0	1	0	2	2	0	1	0	0	86	5	1	0	1	1	1	9	19	8	5	5	3	1	3	7	7	13	5	0	2	2	6	0	0	6	5	k__Bacteria	p__Proteobacteria	c__Gammaproteobacteria	o__Betaproteobacteriales	f__Nitrosomonadaceae	g__Ellin6067	s__uncultured_bacterium_g_Ellin6067
OTU83	75	10	45	32	12	23	20	26	30	3	4	12	32	32	72	35	77	12	25	8	35	13	111	123	43	35	143	70	32	115	101	6	41	8	65	12	k__Bacteria	p__Patescibacteria	c__Saccharimonadia	o__Saccharimonadales	f__Saccharimonadaceae	g__Candidatus_Saccharimonas	s__uncultured_bacterium_g_Candidatus_Saccharimonas
OTU84	0	0	1	0	0	0	1	0	0	94	2	2	0	0	0	0	3	79	0	78	19	16	0	25	3	8	7	259	21	24	3	0	2	1	6	6	k__Bacteria	p__Proteobacteria	c__Gammaproteobacteria	o__Pseudomonadales	f__Pseudomonadaceae	g__Pseudomonas	s__uncultured_bacterium_g_Pseudomonas
OTU85	0	2	0	1	11	8	8	0	0	0	2	8	0	10	0	1	174	32	231	112	31	170	128	19	7	143	61	11	16	107	153	2	27	25	161	20	k__Bacteria	p__Firmicutes	c__Clostridia	o__Clostridiales	f__Peptococcaceae	g__Peptococcus	s__uncultured_bacterium_g_Peptococcus
OTU86	1	1	4	4	101	1	1	6	51	2	5	3	1	60	1	3	12	14	1	581	14	328	309	3	5	46	27	3	33	10	22	2	12	207	6	2	k__Bacteria	p__Fusobacteria	c__Fusobacteriia	o__Fusobacteriales	f__Fusobacteriaceae	g__Fusobacterium	s__uncultured_bacterium_g_Fusobacterium
OTU867	1	0	1	0	0	0	1	0	0	154	3	4	0	0	1	0	0	3	2	1	0	0	0	0	2	1	0	2	2	9	0	2	0	0	1	5	k__Bacteria	p__Firmicutes	c__Clostridia	o__Clostridiales	f__Lachnospiraceae	g__uncultured_bacterium_f_Lachnospiraceae	s__uncultured_bacterium_f_Lachnospiraceae
OTU87	1	3	7	48	2	0	10	9	119	4	1	6	2	41	1	1	190	111	13	98	13	79	57	159	46	47	83	11	56	90	31	3	637	62	46	3	k__Bacteria	p__Proteobacteria	c__Gammaproteobacteria	o__Betaproteobacteriales	f__Neisseriaceae	g__Neisseria	s__Neisseria_sp
OTU8721	2	5	3	2	4	4	4	2	16	0	2	5	9	6	2	5	1	0	3	1	0	0	0	1	0	0	0	3	0	0	2	0	2	1	0	6	k__Bacteria	p__Firmicutes	c__Negativicutes	o__Selenomonadales	f__Veillonellaceae	g__Veillonella	s__uncultured_bacterium_g_Veillonella
OTU8781	146	32	28	1	2	16	1	1	4	1	50	5	101	31	30	16	20	22	101	2	88	1	12	11	26	5	3	37	49	39	54	33	65	18	103	56	k__Bacteria	p__Firmicutes	c__Clostridia	o__Clostridiales	f__Lachnospiraceae	g__Oribacterium	s__uncultured_bacterium_g_Oribacterium
OTU88	0	0	73	67	3	0	0	8	255	3	36	37	0	7	1	15	20	18	0	1	11	1	0	15	3	35	3	14	21	17	1	20	17	9	1	1	k__Bacteria	p__Actinobacteria	c__Actinobacteria	o__Actinomycetales	f__Actinomycetaceae	g__F0332	s__uncultured_bacterium_g_F0332
OTU8874	282	581	498	8	63	189	6	11	77	16	162	79	905	881	819	199	880	770	707	58	1250	105	20	805	217	196	22	338	603	512	822	2043	191	124	772	80	k__Bacteria	p__Firmicutes	c__Negativicutes	o__Selenomonadales	f__Veillonellaceae	g__Veillonella	s__Veillonella_atypica
OTU8882	1	0	1	2	0	3	0	9	1	0	0	2	15	8	27	7	5	0	10	0	0	1	0	13	3	1	8	1	0	0	1	0	1	0	3	1	k__Bacteria	p__Bacteroidetes	c__Bacteroidia	o__Bacteroidales	f__Prevotellaceae	g__Prevotella_7	s__uncultured_bacterium_g_Prevotella_7
OTU89	0	2	0	1	24	20	1	27	9	3	20	13	22	407	9	192	1124	98	479	30	95	49	1283	1030	77	28	14	50	240	171	296	649	122	29	23	166	k__Bacteria	p__Bacteroidetes	c__Bacteroidia	o__Bacteroidales	f__Prevotellaceae	g__Alloprevotella	s__Prevotella_sp
OTU9	2848	1005	1000	2122	783	1165	2680	1316	852	92	1120	793	1298	1359	860	1968	800	464	932	373	482	383	540	508	763	481	1042	438	406	872	573	211	849	992	687	824	k__Bacteria	p__Firmicutes	c__Bacilli	o__Lactobacillales	f__uncultured_bacterium_o_Lactobacillales	g__uncultured_bacterium_o_Lactobacillales	s__uncultured_bacterium_o_Lactobacillales
OTU90	2	1	6	15	168	78	3	0	3	2	13	18	1	9	3	12	55	1	2	18	18	29	18	6	5	6	266	10	6	74	3	0	21	4	247	1	k__Bacteria	p__Patescibacteria	c__Gracilibacteria	o__Absconditabacteriales_SR1	f__candidate_division_SR1_bacterium_taxon_345	g__uncultured_bacterium_f_candidate_division_SR1_bacterium_taxon_345	s__uncultured_bacterium_f_candidate_division_SR1_bacterium_taxon_345
OTU9005	2	5	2	0	0	2	3	8	4	1	0	1	4	3	3	4	1	4	12	8	5	3	2	4	4	0	0	1	4	0	1	1	4	0	3	10	k__Bacteria	p__Firmicutes	c__Bacilli	o__Lactobacillales	f__Streptococcaceae	g__Streptococcus	s__uncultured_bacterium_g_Streptococcus
OTU909	9	50	51	0	24	8	4	100	43	1	11	48	6	7	4	11	2	10	3	2	9	8	6	0	1	38	3	30	8	14	8	36	1	9	6	120	k__Bacteria	p__Actinobacteria	c__Actinobacteria	o__Actinomycetales	f__Actinomycetaceae	g__Actinomyces	s__uncultured_bacterium_g_Actinomyces
OTU9090	4	12	3	21	3	7	0	67	2	0	2	20	114	10	28	7	3	16	3	3	5	6	2	0	2	6	2	0	3	8	212	0	0	1	61	4	k__Bacteria	p__Actinobacteria	c__Actinobacteria	o__Actinomycetales	f__Actinomycetaceae	g__Actinomyces	s__uncultured_bacterium_g_Actinomyces
OTU91	38	62	26	18	66	74	4	23	106	2	5	101	9	40	26	28	2	45	6	17	31	6	3	2	3	120	2	27	11	24	13	10	21	12	3	53	k__Bacteria	p__Firmicutes	c__Negativicutes	o__Selenomonadales	f__Veillonellaceae	g__Dialister	s__uncultured_bacterium_g_Dialister
OTU9187	0	7	0	0	2	3	7	3	4	0	0	7	0	5	2	3	0	0	0	5	0	1	1	3	3	0	2	17	0	5	1	10	40	1	18	34	k__Bacteria	p__Patescibacteria	c__Saccharimonadia	o__Saccharimonadales	f__Saccharimonadaceae	g__uncultured_bacterium_f_Saccharimonadaceae	s__uncultured_bacterium_f_Saccharimonadaceae
OTU92	35	7	208	42	375	79	3	88	129	5	72	27	1	579	40	51	5	39	11	362	22	136	32	7	422	185	5	968	38	135	20	3	601	139	41	0	k__Bacteria	p__Fusobacteria	c__Fusobacteriia	o__Fusobacteriales	f__Leptotrichiaceae	g__Streptobacillus	s__uncultured_bacterium_g_Streptobacillus
OTU93	0	6	7	35	6	1	7	4	21	4	0	4	2	0	1	1	3	1094	5	127	32	194	22	9	24	39	95	178	49	98	72	0	8	11	5	4	k__Bacteria	p__Proteobacteria	c__Gammaproteobacteria	o__Pasteurellales	f__Pasteurellaceae	g__Actinobacillus	s__uncultured_bacterium_g_Actinobacillus
OTU94	187	2	57	2	40	10	6	13	104	1	13	66	9	2	6	12	0	2	1	2	89	1	60	1	0	15	3	14	11	16	1	3	37	18	0	105	k__Bacteria	p__Firmicutes	c__Negativicutes	o__Selenomonadales	f__Veillonellaceae	g__Selenomonas_3	s__Selenomonas_artemidis
OTU9491	29	1	18	173	126	503	414	108	1	2	13	44	10	72	67	11	1036	181	621	1514	92	2767	271	1822	673	1200	1234	452	190	353	263	707	55	309	606	294	k__Bacteria	p__Bacteroidetes	c__Bacteroidia	o__Bacteroidales	f__Prevotellaceae	g__Alloprevotella	s__uncultured_bacterium_g_Alloprevotella
OTU95	3	37	1	2	109	26	23	11	112	0	5	47	3	19	6	4	2	17	7	25	203	9	21	2	4	326	4	9	36	62	19	36	356	34	8	271	k__Bacteria	p__Bacteroidetes	c__Bacteroidia	o__Bacteroidales	f__Prevotellaceae	g__Prevotella	s__Prevotella_nigrescens
OTU9580	0	3	1	0	1	5	1	6	0	0	0	0	15	2	22	7	18	3	14	1	2	4	1	6	32	5	14	3	5	1	2	15	6	3	1	5	k__Bacteria	p__Bacteroidetes	c__Bacteroidia	o__Bacteroidales	f__Prevotellaceae	g__Alloprevotella	s__uncultured_bacterium_g_Alloprevotella
OTU96	43	55	19	23	180	15	70	95	130	5	210	61	1	48	13	27	10	38	5	62	147	23	92	16	10	190	6	140	23	108	7	11	66	11	49	127	k__Bacteria	p__Actinobacteria	c__Actinobacteria	o__Corynebacteriales	f__Corynebacteriaceae	g__Corynebacterium	s__uncultured_bacterium_g_Corynebacterium
OTU97	2	0	0	0	1	0	1	0	0	21	5	0	0	0	1	1	0	8	0	16	14	4	0	3	1	2	1	4	21	11	1	1	2	1	1	1	k__Bacteria	p__Proteobacteria	c__Gammaproteobacteria	o__Pseudomonadales	f__Pseudomonadaceae	g__Pseudomonas	s__Pseudomonas_psychrophila
OTU98	19	6	1	3	4	4	6	8	15	42	53	67	6	1	2	4	41	51	149	117	76	83	9	41	140	137	67	91	55	197	19	25	29	16	73	122	k__Bacteria	p__Proteobacteria	c__Gammaproteobacteria	o__Enterobacteriales	f__Enterobacteriaceae	g__uncultured_bacterium_f_Enterobacteriaceae	s__uncultured_bacterium_f_Enterobacteriaceae
OTU980	0	0	6	4	4	1	0	3	5	0	7	32	4	0	0	8	1	0	54	3	7	4	0	0	6	3	1	0	23	9	1	0	2	0	1	0	k__Bacteria	p__Proteobacteria	c__Gammaproteobacteria	o__Betaproteobacteriales	f__Neisseriaceae	g__Alysiella	s__uncultured_bacterium_g_Alysiella
OTU99	48	3	3	1	2	4	7	3	11	46	47	48	2	4	7	4	14	51	49	54	56	38	14	16	38	45	40	17	31	102	28	23	10	12	16	117	k__Bacteria	p__Proteobacteria	c__Gammaproteobacteria	o__Enterobacteriales	f__Enterobacteriaceae	g__Escherichia-Shigella	s__uncultured_bacterium_g_Escherichia-Shigella
OTU9912	0	2	1	0	1	2	0	10	2	0	1	1	2	2	11	2	10	2	13	2	2	6	10	48	20	3	1	20	5	0	38	7	3	0	2	6	k__Bacteria	p__Bacteroidetes	c__Bacteroidia	o__Bacteroidales	f__Prevotellaceae	g__Prevotella	s__uncultured_bacterium_g_Prevotella
OTU993	6	14	1	6	41	14	3	3	30	1	1	13	3	6	1	7	1	11	0	3	30	1	1	4	2	42	1	3	8	7	8	3	10	2	3	26	k__Bacteria	p__Spirochaetes	c__Spirochaetia	o__Spirochaetales	f__Spirochaetaceae	g__Treponema_2	s__Treponema_Group_6_sp
OTU9947	2	8	3	55	8	3	2	4	25	1	21	12	3	5	7	7	1	0	1	1	0	0	5	0	0	2	0	5	4	1	1	1	3	0	2	4	k__Bacteria	p__Proteobacteria	c__Gammaproteobacteria	o__Betaproteobacteriales	f__Neisseriaceae	g__Neisseria	s__uncultured_bacterium_g_Neisseria
